# Supplementary material for: A prediction model for thrombocytopenia after neurosurgery: a retrospective study
Source: PeerJ. 2026 Apr 17;14:e21094. doi: 10.7717/peerj.21094 (PMC13094557; doi:10.7717/peerj.21094)
Supplement: Supplemental Information 2 [file peerj-14-21094-s002.csv]

hos_number	Age	Male	ICUstay	HXJstay	Hosp..LOS	Surgery_time	Hospital_mortality	Cost	Smoking	Alcohol.drinking	Hypertension	Diabete	CKD	myocardial.infarction	congestive.heart.failure	Chronic.obstructive.pulmonary.disease	Sepsis	CRRT	SOFA	APACHEII	Dopamine	Dobutamine	Milinong	Norepinephrine	Adrenaline	Posterior_pituitary	plt_icu_fri	plt_befor_icu_7day_max	plt_befor_icu_2year_max	plt_icu_7day_min	plt_icu_2day_min	WBC	Neutrophil	Lymphocyte	RBC	Hematocrit	Hemoglobin	PCT.PLT.	Crp	PCT	pH	Pco2	Po2	Bicarbonate	SO2	Lactate	FIO2	PT	INR
45148	62	1	18.89722	13.70138891	40	4.74	0	129.303505	0	0	1	1	0	0	0	1	1	0	7	28	0	0	0	0	0	0	90	106	106	66	66	7.49	6.419	0.607	3.94	0.355	120	0.097	2.62	0.212	7.355	39	186	19.8	100.0999985	0.899999976	50	14.8	1.19
145422	86	1	2.983333	0.8861111	15	0.8633333	0	24.22372	1	0	1	0	0	0	0	0	1	0	3	11	0	0	0	0	0	0	143	174	183	143	143	7.24	6.082	0.84	3.98	0.345	114	0.16	12.7	1.109	7.417	40.6	163	25.7	99.5	0.8	50	13.3	1.04
170171	59	1	17.77916667	13.70138891	25	4.874722222	0	108.3367	1	1	1	0	0	0	0	0	1	0	9	28	0	0	0	0	0	0	156	105	105	156	145	8.130000114	6.251999855	0.967000008	4.110000134	0.363000005	126	0.150000006	62.65999985	0.5	7.454999924	40.5	134	28.10000038	99.19999695	0.800000012	50	13.30000019	1
179409	71	0	5.338889	1.36875	13	2.353611	0	48.76017	0	0	1	0	0	0	0	0	1	0	6	19	0	0	0	0	0	0	162	240	245	162	162	12.38	10.449	1.052	3.86	0.358	119	0.156	3.4	0.261	7.388	41.4	192	24.6	100	3.6	50	13.2	1.06
187106	49	1	2.561111111	1.519444444	26	3.400277777	0	79.262	1	1	1	0	0	0	0	0	0	0	10.5	23	0	0	0	0	0	0	141	229	249	132	132	11.57999992	9.484000206	1.157999992	3.559999943	0.328999996	112	0.122000001	19.87000084	0.444999993	7.291999817	51.90000153	233	24.29999924	99.90000153	2.5	57.5	13.39999962	1.00999999
187108	60	1	23.22534167	13.70138891	32	1.996111111	0	102.93241	1	1	1	0	0	0	0	0	1	0	10.5	18	0	0	0	0	0	0	130	143	143	130	130	13.34000015	11.69900036	0.746999979	3.75	0.379000008	132	0.159999996	40.08000183	0.159999996	7.477000237	33.59999847	159	24.89999962	99.69999695	2.599999905	50	14.39999962	1.090000033
203009	72	1	19.01667	12.01458	40	1.2125	0	123.7555	0	1	1	1	0	0	0	0	1	0	2	17	0	0	0	0	0	0	207	228	266	207	207	14.76	13.151	0.768	4.61	0.406	140	0.215	81.4	0.17	7.341	36.4	90	19.3	97.65	2.3	40	13.3	1.04
211590	83	0	2.833333333	2.027777778	17	3.605833334	0	45.23782	0	0	1	0	0	0	0	0	0	0	3	18	0	0	0	0	0	0	211	272	286	204	211	10.48999977	9.062999725	1.154000044	3.369999886	0.286000013	96	0.170000002	63.02999878	0.412	7.603000164	22.10000038	195	22.29999924	100.0999985	0.899999976	50	13.8	1.07
216274	73	1	1.867361	0.09097222	22	2.764444	0	68.29548	0	1	1	0	0	0	0	0	0	0	0	8	0	0	0	0	0	0	170	193	193	170	170	7.65	5.19	1.84	3.81	0.379	136	0.15	69.2	0.063	7.487	33.1	250	24.9	99.4	1.6	37.5	13.6	1.06
221434	68	1	1.966666667	1.042361111	12	2.625277778	0	60.94784	1	1	1	0	0	0	0	0	1	0	6	21	0	0	0	0	0	0	209	202	210	209	217	13.14999962	10.91399956	1.052000046	4.53000021	0.425999999	139	0.239999995	52	1.109	7.417	37.2	122	24.60000038	99.90000153	1.7	45	14.6	1.14
225315	52	0	23.22534167	13.70138891	13	6.056111	0	55.56658	0	0	0	0	0	0	0	0	1	0	3	18	0	0	0	0	0	0	272	281	395.5	213	249	11.84	9.76	1.34	3.67	0.298	100	0.23	12.2	0.02	7.534	30.8	197	25.8	99.1	1.7	40	13.1	1
230155	67	1	23.22534167	13.70138891	26	0.94138889	0	129.303505	1	0	1	0	0	0	0	0	1	0	10.5	25	0	0	0	0	0	0	157	167	167	112	157	10.02999973	8.74600029	0.671999991	4.28000021	0.382999986	134	0.159999996	5.300000191	0.131999999	7.331999779	44	154	23.39999962	99.90000153	4.900000095	50	13.5	1.049999952
234745	53	0	8.822917	4.234722	18	2.384444	0	59.97658	0	0	0	0	0	0	0	0	1	0	9	21	0	0	0	0	0	0	103	124	124	86	86	7.34	6.378	0.624	3.96	0.356	121	0.11	13	0.094	7.442	31.7	261	21.3	99.5	2	55	14	1.1
249446	69	1	1.531944	0.7527778	26	3.379722	0	57.19698	0	1	0	0	0	0	0	0	0	0	9	22	0	0	0	0	0	0	226	176	207	219	226	7.34	5.83	0.79	3.73	0.321	111	0.163	156.2	0.561	7.399	40.6	88	23.8	97.65	1.2	40	13.2	1.01
250951	71	0	4.759722	3.730556	13	2.554167	0	56.09531	0	0	1	0	0	0	0	0	1	0	6	30	0	0	0	0	0	0	126	144	180	86	94	12.66	10.95	1.03	3.47	0.31	102	0.145	155.6	0.559	7.522	28.9	184	23.5	98.8	3.1	45	15.8	1.27
253690	82	1	13.71806	4.738889	18	3.8925	0	102.611	1	1	1	0	0	0	0	0	1	0	4	29	0	0	0	0	0	0	140	196	256	135	135	16.75	13.149	2.362	3.21	0.293	96	0.135	137.3	0.125	7.418	39	144	24.6	99.5	1.7	50	13.1	1.05
258345	72	0	10.44514	0	22	3.383333	0	55.90584	0	1	1	0	0	0	0	0	0	0	6	20	0	0	0	0	0	0	181	217	217	156	162	6.44	5.18	0.93	3.56	0.337	111	0.146	57.2	0.073	7.402	30.2	112	18.6	98.5	1.2	40	15.4	1.25
259538	64	1	18.67153	0.86875	40	6.204167	0	129.303505	0	1	1	0	0	0	0	0	1	0	8	26	0	0	0	0	0	0	143	234	365	116	116	6.04	4.753	0.942	3.49	0.314	102	0.147	189.2	1.109	7.363	43.8	202	24.2	100	0.8	40	13	1
262648	66	1	1.658333	0.5986111	12	0.795	0	16.98228	0	0	0	0	0	0	0	0	1	0	3	14	0	0	0	0	0	0	243	272	272	226	226	8	7.03	0.54	3.99	0.353	119	0.194	0.85	0.033	7.382999897	38	178	22.4	100	1.7	50	13.7	1.05
264908	56	0	9.860416667	3.903472222	14	3.919999999	0	60.40271	0	0	0	0	0	0	0	0	1	0	5	15	0	0	0	0	0	0	114	208	208	80	93	11.06000042	9.798999786	0.663999975	3.170000076	0.289999992	95	0.097999997	3.890000105	1.059999943	7.434000015	34.40000153	239	22.70000076	99.69999695	4.300000191	50	15.60000038	1.220000029
265203	57	1	1.430556	0.4701389	18	2.608611	0	45.13762	1	1	0	0	0	0	0	0	0	0	3	10	0	0	0	0	0	0	151	160	191	151	151	6.15	5.42	0.62	4.21	0.382	127	0.141	112.2	0.128	7.382	39.3	227	22.9	99.9	1.1	45	14.3	1.11
265752	83	1	12.94444	11.95833	32	1.009167	0	76.10358	0	0	1	0	0	0	0	0	1	0	7	28	0	0	0	0	0	0	94	103	123	80	80	6.04	5.53	0.28	3.83	0.374	127	0.07	1.5	0.11	7.297	50.1	132	23.8	98.7	2.5	50	17.35	1.425
271304	64	1	7.666666667	6.847222222	18	3.125833334	0	65.17299	1	1	0	0	0	0	0	0	1	0	6	15	0	0	0	0	0	0	144	176	176	131	131	9.670000076	8.529000282	0.898999989	4.860000134	0.433999985	138	0.125	136.6000061	0.150000006	7.361999989	44.70000076	110	24.70000076	98.90000153	3.400000095	50	13.80000019	1.049999952
272504	63	0	19.70556	7.774306	36	3.765278	0	129.303505	0	0	1	0	0	0	0	0	1	0	8	26	0	0	0	0	0	0	131	148	148	114	114	6.67	5.02	1.33	3.12	0.292	98	0.116	4.72	0.096	7.53399992	29	160	24.6	99.1	1.299999952	45	13.6	1.07
273487	68	0	3.377083	2.432639	11	5.155556	0	42.70036	0	0	1	0	0	0	0	0	1	0	4	19	0	0	0	0	0	0	225	272	272	204	205	9.83	7.903	1.416	3.2	0.294	100	0.25	0.7	0.087	7.461	30.4	145	21	99.3	2.4	50	14.2	1.13
276532	78	0	7.90625	6.252083	10	2.129722	0	43.2061	0	0	0	0	0	0	0	0	0	0	3	31	0	0	0	0	0	0	261	319	319	219	242	8.67	7.86	0.65	3.12	0.268	94	0.249	97.8	0.371	7.502	25.5	223	20.3	99.4	1.9	40	14.3	1.13
277552	72	1	23.22534167	13.70138891	40	1.570555555	0	129.303505	1	1	1	0	0	0	0	0	1	0	6	29	0	0	0	0	0	0	150	182	182	144	145	11.97999954	10.54199982	0.838999987	3.99000001	0.370999992	124	0.170000002	55.84000015	0.417	7.426000118	35.59999847	160	23.60000038	99.59999847	2.700000048	50	15.89999962	1.279999971
278636	61	1	2.442361	0.3104167	13	3.041111	0	51.23982	0	0	1	1	0	0	0	0	0	0	1	8	0	0	0	0	0	0	167	200	200	167	167	13.48	11.63	1.01	3.93	0.377	131	0.17	76	0.03	7.362	44.7	174	24.9	99.1	3.3	50	13.9	1.07
280322	75	0	8.922222	5.061806	19	2.899167	0	69.3959	0	0	1	0	0	0	0	0	1	0	5	15	0	0	0	0	0	0	312.5	380.5	395.5	291.5	295.5	15.65	14.4	0.77	5.240000129	0.476	153	0.2965	128.7	0.428	7.453	34.2	123	23.9	99.1	2	40	14.8	1.17
283319	66	1	1.403472222	1.403472222	34	3.460000001	0	62.74636	1	1	0	1	1	0	0	0	0	0	7	29	0	0	0	0	0	0	110	209	209	101	101	6.150000095	4.894999981	0.848999977	2.230000019	0.209999993	75	0.093000002	6.840000153	1.109	7.335999966	40.90000153	206	21.20000076	100	4.400000095	50	14.60000038	1.190000057
292195	64	0	23.22534167	13.70138891	23	2.172778	0	111.2643	0	0	1	0	0	0	0	0	0	0	7	24	0	0	0	0	0	0	185	282	282	185	185	20.02	18.13699999	1.14	3.91	0.339	119	0.166	164	0.163	7.364	32.1	92	18.1	98.4	5.30000031	50	14.6	1.15
294443	53	1	1.757638889	0.0875	39	5.805555554	0	102.61682	0	1	0	0	0	0	0	0	1	0	3	16	0	0	0	0	0	0	96	175	320	96	96	7.900000095	5.521999836	2.108999968	2.730000019	0.246999994	85	0.075000003	59.11000061	1.109	7.500999928	23.79999924	223	18.5	99.69999695	1.600000024	41	16.60000038	1.350000024
296286	53	1	8.351389	6.390278	12	2.9875	0	57.85083	0	1	0	0	0	0	0	0	0	0	3	17	0	0	0	0	0	0	211	250	250	133	133	13.81	11.435	1.754	4.04	0.391	134	0.173	6.2	0.254	7.376	41	211	23.2	100	2.6	50	15	1.19
300352	72	1	10.82916667	10.00069444	30	3.905833334	0	86.26362	0	0	1	0	0	0	0	1	1	0	6	19	0	0	0	0	0	0	164	235	235	129	129	7.820000172	6.732999802	0.712000012	4.099999905	0.379000008	127	0.148000002	19.27000046	1.109	7.385000229	40	148	23.39999962	99.40000153	4.300000191	50	14.10000038	1.070000052
304597	57	1	16.75486111	13.70138891	40	2.633055557	0	129.303505	1	1	1	1	1	0	0	0	1	1	6	23	0	0	0	0	0	0	238	306	351	216	228	8.630000114	7.163000107	0.79400003	2.910000086	0.268000007	83	0.25999999	65.25	0.271	7.407000065	29.60000038	68	18.60000038	97.65	1.200000048	50	14.10000038	1.080000043
308962	59	1	3.500694444	1.354861111	15	3.689166667	0	41.61782	1	0	1	0	0	0	0	0	1	0	7	16	0	0	0	0	0	0	248	290	290	216	241	14.93000031	12.45199966	1.95599997	4.210000038	0.425000012	140	0.268999994	136.1499939	0.172000006	7.309999943	42.59999847	143	20.79999924	98.59999847	4.900000095	50	14.80000019	1.129999995
309723	67	0	14.99653	10.77222	24	3.528611	0	98.86147	0	0	1	0	0	0	0	0	1	0	7	23	0	0	0	0	0	0	158	195	195	158	158	11.41	9.85	0.98	3.5	0.318	110	0.163	25.94	0.242	7.383	36.3	113	21.2	99.4	2.2	50	14.6	1.15
311695	63	1	3.354861	1.575	12	3.041667	0	38.60977	1	1	1	1	0	0	0	0	0	0	3	16	0	0	0	0	0	0	160	212	212	160	160	11.62	9.2	1.82	3.71	0.353	123	0.147	106.1	0.273	7.326	47.7	187	24.3	99	2.2	50	13.7	1.07
311946	50	1	1.398611111	0.430555556	6	3.540833333	1	29.60205	0	1	0	0	0	0	0	0	0	0	4	18	0	0	0	0	0	0	186	300	395.5	150	186	9.220000267	7.836999893	1.199000001	2.599999905	0.264999986	86	0.189999998	30.57999992	1.109	7.479000092	30.29999924	195	22.70000076	99.80000305	1.399999976	40	14.69999981	1.159999967
313183	76	1	14.86528	0.9513889	28	4.796111	0	101.6939	0	0	1	1	0	0	0	0	1	0	3	16	0	0	0	0	0	0	221	236	236	203	221	9.39	6.197	2.423	4.06	0.36	119	0.206	181.4	0.2	7.363	42.3	136	23.8	99.8	2	50	14.7	1.15
313988	51	1	23.22534167	13.70138891	40	3.881388888	0	129.303505	1	1	0	0	0	0	0	0	1	0	5	20	0	0	0	0	0	0	81	157	157	75	81	11.86999989	9.614999771	1.305999994	3.019999981	0.270000011	91	0.100000001	35.31000137	0.103	7.422999859	32.90000153	186	21.70000076	100	1.200000048	50	17	1.399999976
315064	49	0	16.5625	11.59444	19	4.818056	0	87.71621	0	0	1	0	0	0	0	0	0	0	3	21	0	0	0	0	0	0	172	195	195	120	132	10.32	8.39	1.52	3.46	0.309	103	0.143	122.5	0.167	7.523	30.6	263	24.6	99.5	1.3	50	14.7	1.14
316008	45	1	20.53472222	13.70138891	40	2.813611111	0	114.18871	0	0	0	0	0	0	0	0	1	0	10	17	0	0	0	0	0	0	124	220	220	117	117	6.590000153	6.129000187	0.395000011	3.210000038	0.296000004	98	0.140000001	44.13000107	0.266	7.372000217	31.70000076	247	18.60000038	100	2.099999905	50	13.19999981	1
317867	58	1	16.96805556	13.70138891	20	4.029166668	0	68.30693	0	0	0	0	0	0	0	0	1	0	6	18	0	0	0	0	0	0	88	115	115	88	88	20.635	18.13699999	1.294999957	4.610000134	0.411000013	134	0.088	56.99000168	0.18	7.431000233	28.70000076	226	18.79999924	99.90000153	1.799999952	50	15.5	1.179999948
318463	68	0	9.553472	4.684722	16	4.730833	0	65.77513	0	0	0	0	0	0	0	0	1	0	10	18	0	0	0	0	0	0	108	158	158	108	108	8.04	6.175	1.407	2.64	0.278	88	0.085	157.8	0.299	7.405	36.4	243	22.2	100	1.1	50	13.5	1.04
319080	41	0	4.253472222	0.274305556	15	3.200277778	0	52.0985	0	0	0	0	0	0	0	0	0	0	4	16	0	0	0	0	0	0	130	260	260	98	98	8.880000114	8.081000328	0.709999979	3.660000086	0.256000012	78	0.108999997	5.769999981	1.109	7.375999928	32.90000153	211	18.79999924	99.69999695	4	45	14.60000038	1.139999986
319715	22	1	2.125	0.041666667	12	2.435833332	0	23.68235	0	0	0	0	0	0	0	0	0	0	6	6	0	0	0	0	0	0	208	277	277	174	174	14.64000034	12.59000015	1.317999959	3.730000019	0.317999989	104	0.184	6.429999828	1.109	7.342000008	41.29999924	139	21.79999924	99.19999695	3.900000095	37.5	15.60000038	1.25
320111	20	1	5.315277778	0.290277778	8	0.047916335	0	19.23085	1	1	0	0	0	0	0	0	0	1	8	8	0	0	0	0	0	0	65	317	317	60	60	8.899999619	7.982999802	0.463	2.199999785	0.198	63.5	0.064999998	176.5	1.109	7.261000156	49.70000076	225	21.60000038	99.40000153	1.299999952	50	17.35	1.425
320345	47	1	2.197222222	0.981944444	16	3.885833335	0	47.99673	1	1	0	0	0	0	0	0	1	0	5	16	0	0	0	0	0	0	119	190	190	51	51	8.239999771	6.756999969	1.202999949	2.970000029	0.270999998	89	0.088	57.09999847	1.109	7.390999794	34.90000153	222	20.70000076	99.90000153	2.099999905	50	16.20000076	1.309999943
320689	46	1	15.33611111	10.22569444	40	4.09361111	0	115.03224	0	1	0	0	0	0	0	0	1	0	4	13	0	0	0	0	0	0	183	218	218	141	144	17.68000031	15.55799961	0.884000003	4.070000172	0.361999989	121	0.189999998	40.75	1.109	7.423999786	39	191	25.29999924	99.80000305	3.299999952	50	13.89999962	1.070000052
321166	48	0	3.80625	2.855555555	19	3.4125	0	33.42285	0	0	1	0	0	0	0	0	1	0	2	9	0	0	0	0	0	0	230	310	310	206	206	12.88000011	11.85000038	0.643999994	4.079999924	0.316000015	100	0.230000004	26.03000069	0.074	7.447000027	33.5	63	23.10000038	97.65	0.899999976	50	13.69999981	1.07
321352	84	1	20.78889	13.70138891	29	0.7741667	0	74.86591	1	0	1	1	0	0	0	1	1	0	6	25	0	0	0	0	0	0	184	208	218	181	181	11.7	10.085	0.889	3.58	0.327	113	0.192	110.1	0.067	7.434	40.3	165	26.2	99.4	1	45	13.7	1.07
321601	53	0	1.436806	0.4236111	16	3.857778	0	54.26001	0	0	0	0	0	0	0	0	0	0	0	15	0	0	0	0	0	0	161	171	205	155	161	7.67	5.78	1.52	3.32	0.297	98	0.144	9.6	0.121	7.551	27.8	175	24.1	98.8	1.7	40	13.4	1.02
322077	65	0	3.8875	2.9625	25	2.698888889	0	5.97458	0	0	1	0	0	0	0	0	1	0	4	24	0	0	0	0	0	0	119	155	155	97	97	20.635	18.13699999	1.692999959	4.110000134	0.351999998	122	0.159999996	49.75999832	0.338	7.410999775	32.09999847	170	20.60000038	99.69999695	2.400000095	45	13.10000038	0.99000001
322147	74	1	4.857638889	3.71875	30	4.751666666	0	59.04145	1	1	0	0	0	0	0	0	1	0	5	29	0	0	0	0	0	0	85	125	125	85	85	20.635	18.13699999	0.850000024	2.890000105	0.261000007	92	0.092	0.5	1.109	7.381000042	35.09999847	151	21.20000076	99.59999847	1	50	14.69999981	1.159999967
322162	64	0	10.49166667	6.515972222	23	4.678055554	0	72.20544	0	0	0	0	0	0	0	0	1	0	4	24	0	0	0	0	0	0	97	167	167	91	91	9.93999958	9.244000435	0.398000002	3.420000076	0.296999991	101	0.109999999	46.40999985	0.338	7.453000069	32.20000076	87	22.5	97.65	1.399999976	40	14.60000038	1.149999976
322383	76	0	1.505555556	0.380555556	17	4.787222222	0	0.75638	0	0	1	0	0	0	0	0	1	0	6	17	0	0	0	0	0	0	146	231	231	146	146	9.18999958	7.434999943	1.203999996	2.5	0.245000005	84	0.120999999	1.5	0.050000001	7.34499979	44	149	23.39999962	99.09999847	2.299999952	50	15.19999981	1.210000038
323311	73	1	1.852777778	0.665277778	15	1.970833332	0	12.67008	0	0	1	0	0	0	0	0	1	0	7	12	0	0	0	0	0	0	148	168	168	103	103	10.09000015	9.081000328	0.504999995	3.869999886	0.349000007	126	0.144999996	20.6	0.315	7.360000134	41.70000076	203	22.89999962	99.40000153	2.200000048	45	15.89999962	1.279999971
323543	54	0	3.740277778	0.840277778	17	2.663055557	0	48.38442	0	0	0	0	0	0	0	0	1	0	9	19	0	0	0	0	0	0	136	112	112	84	84	10.98999977	9.781000137	0.549000025	4.269999981	0.38499999	132	0.180000007	1.9	1.109	7.375	34.79999924	277	19.89999962	100	1.100000024	41	13.10000038	0.99000001
323962	72	0	1.48125	0.377083333	24	6.295694999	0	64.07653	0	0	0	0	0	0	0	0	0	0	5	22	0	0	0	0	0	0	70	167	167	61	61	6.329999924	5.697000027	0.379999995	2.74000001	0.244000003	84	0.07	62.77000046	0.416000009	7.418000221	39.59999847	191	25.10000038	99.40000153	3	45	15.60000038	1.25
324371	66	0	1.673611111	0.744444444	11	2.597777777	0	38.41553	0	0	1	1	0	0	0	0	0	0	2	21	0	0	0	0	0	0	208	251	284	208	208	10.43999958	8.175000191	1.472000003	4.099999905	0.361999989	126	0.219999999	61.90999985	0.202	7.416999817	38.40000153	172	25.20000076	99.40000153	2.299999952	50	14.60000038	1.129999995
324558	66	1	4.508333333	0.668055556	14	1.359722222	0	37.67422	0	0	1	0	0	0	0	0	1	0	6	26	0	0	0	0	0	0	140	170	170	138	138	9.279999733	8.213000298	0.788999975	4.050000191	0.386999995	134	0.143999994	25.5	1.109	7.46600008	29.89999962	151	21.29999924	100	2.200000048	40	13.89999962	1.070000052
326460	56	0	1.267361	0.2569444	15	5.0125	0	56.76755	0	0	1	0	0	0	0	0	0	0	3	14	0	0	0	0	0	0	155	166	166	134	134	10.61	7.45	2.539	4.26	0.372	130	0.17	88.8	0.219	7.495	29.1	205	22.4	99.5	1.9	50	14.9	1.18
326466	80	1	1.365972	0.4958333	23	2.974444	0	47.38253	0	1	1	0	0	0	0	0	0	0	6	21	0	0	0	0	0	0	89	123	161	89	89	5.76	4.694	0.645	3.52	0.333	116	0.09	206.3	0.575	7.433	37.7	148	24.5	100	1.6	50	16.2	1.31
326582	20	1	1.303472222	0.303472222	21	3.185000002	0	27.46759	1	1	0	0	0	0	0	0	0	0	1	6	0	0	0	0	0	0	107	218	218	87	87	10.86999989	9.782999992	0.54400003	3.430000067	0.300000012	107	0.088	86	0.373	7.43200016	26.29999924	209	17.20000076	99.59999847	3.599999905	40	16.29999924	1.320000052
326782	79	1	4.376388889	0.501388889	20	4.707499999	0	59.71601	1	1	1	0	0	0	0	0	1	0	4	22	0	0	0	0	0	0	120	155	155	117	117	11.81000042	11.10099983	0.354000002	2.930000067	0.27700001	93	0.140000001	69.2	0.214	7.379000187	40.70000076	179	24.29999924	99.5	2.400000095	50	14.69999981	1.159999967
327658	86	1	1.472222222	0.253472222	14	1.862777779	0	26.46287	0	1	0	0	0	0	0	0	0	0	6	32	0	0	0	0	0	0	115	142	142	115	115	4.21999979	3.545000076	0.421999991	3.470000029	0.333999991	116	0.096000001	36.11000061	1.109	7.322000027	42	113	21.10000038	98.19999695	2.599999905	50	14.69999981	1.159999967
327779	74	1	1.873611111	0.788194444	14	4.890833333	0	50.26908	0	0	0	1	0	0	0	0	0	0	4	17	0	0	0	0	0	0	116	153	153	112	116	12.13000011	10.43200016	0.970000029	4.659999847	0.411000013	146	0.098999999	7.099999905	0.024	7.322999954	36.79999924	240	18.60000038	99.90000153	2.599999905	50	14.39999962	1.120000005
328445	70	1	20.89305556	0.136111111	24	3.115833334	0	115.38496	1	1	1	0	0	0	0	0	1	0	6	14	0	0	0	0	0	0	108	123	123	108	108	11	10.34000015	0.330000013	3.25	0.301999986	106	0.129999995	39.56999969	0.272	7.427000046	34.29999924	93	22.39999962	97.90000153	0.800000012	37.5	13.10000038	0.99000001
328830	62	0	7.919444444	5.902777778	22	3.758055554	0	78.59896	0	0	0	0	0	0	0	0	1	0	7	27	0	0	0	0	0	0	167	260	260	163	163	9.109999657	8.107999802	0.728999972	3.130000114	0.270999998	93	0.152999997	54.99000168	1.109	7.428999901	32.29999924	113	21	99.19999695	0.800000012	50	13.69999981	1.049999952
328995	40	0	1.786111111	0.661805556	23	4.779166668	0	63.13266	0	0	0	0	0	0	0	0	0	0	6	22	0	0	0	0	0	0	126	231	231	107	107	11.02999973	8.493000031	1.985000014	2.50999999	0.225999996	77	0.111000001	46.40999985	0.053	7.363999844	34.70000076	220	19.29999924	99.40000153	3	50	17.35	1.425
329089	70	1	2.500694445	0.535416667	20	3.467222222	0	41.8692	1	0	1	0	0	0	0	0	1	0	4	16	0	0	0	0	0	0	153	146	146	134	153	11.43000031	9.944000244	0.754000008	4.380000114	0.379000008	130	0.170000002	25.6	0.323	7.350999832	41.29999924	230	23	99.69999695	3.599999905	50	14	1.080000043
329558	86	0	2.077083	0.9083333	13	1.211389	0	24.04901	0	0	1	0	0	0	0	0	0	0	2	10	0	0	0	0	0	0	164	236	236	164	164	5.88	4.639	0.858	3.12	0.277	91	0.177	26.2	0.21	7.564	26.2	268	23.7	99.6	0.9	57.5	14.1	1.11
330764	56	1	11.50902778	0.130555556	20	3.357499999	0	75.76451	1	0	0	0	0	0	0	0	1	0	6	19	0	0	0	0	0	0	109	125	125	90	109	11.22999954	9.501000404	0.617999971	3.930000067	0.347000003	123	0.129999995	55.49000168	1.109	7.31400013	37	162	18.20000076	99.90000153	3	37.5	14.60000038	1.139999986
330881	50	0	3.780555556	2.047916667	24	5.546111112	0	70.82004	0	1	0	0	0	0	0	0	1	0	6	18	0	0	0	0	0	0	188	307	307	179	188	10.63000011	9.354000092	0.850000024	3.25999999	0.280999988	93	0.179000005	30.88999939	1.109	7.407000065	24.10000038	201	16.1	99.40000153	5.30000031	50	12.89999962	0.970000029
332792	80	1	1.505555555	0.625694444	16	1.816388887	0	21.85865	1	1	0	0	0	0	0	0	1	0	2	19	0	0	0	0	0	0	168	161	189	165	168	8.359999657	6.420000076	1.128999949	3.74000001	0.351000011	119	0.189999998	80.59999847	0.556	7.459000111	35.29999924	214	25.39999962	100	1.600000024	50	12.60000038	0.980000019
333892	62	0	5.765277778	4.790277778	15	2.548888889	0	46.1499	0	1	1	0	0	0	0	0	0	0	3	17	0	0	0	0	0	0	172	189	253	172	172	14.01000023	12.18900013	0.981000006	3.029999971	0.291999996	99	0.180000007	11	0.104	7.600999832	27.10000038	220	26.79999924	100.0999985	0.800000012	50	14.30000019	1.149999976
334027	75	1	16.93541667	13.70138891	40	2.77138889	0	129.303505	1	0	1	0	0	0	0	1	1	0	4	25	0	0	0	0	0	0	174	177	177	174	174	6.099999905	5.324999809	0.469999999	3.319999933	0.30399999	100	0.189999998	67.51999664	0.034	7.396999836	35.29999924	196	21.5	100	0.5	50	14	1.120000005
334988	63	1	2.425694445	0.196527778	27	4.607222222	0	50.41809	1	1	0	0	0	0	0	0	0	0	4	13	0	0	0	0	0	0	150	217	217	122	138	8.539999962	6.105999947	1.717000008	2.950000048	0.296999991	102	0.118000001	137.5200043	1.109	7.389999866	39.5	137	23.39999962	99	2.599999905	45	14.60000038	1.190000057
335171	75	0	1.611805556	0.585416667	16	4.886111112	0	56.33793	0	0	0	0	0	0	0	0	0	0	0	14	0	0	0	0	0	0	296	324	324	237	277	8.520000458	6.492000103	1.481999993	3.200000048	0.270999998	92	0.241999999	43.03	0.186	7.465000153	28.20000076	256	20	99.5	2.400000095	56	14.89999962	1.220000029
335207	61	1	3.478472222	2.65625	17	2.236111111	0	64.15459	1	0	0	0	0	0	0	0	1	0	3	18	0	0	0	0	0	0	190	247	247	190	190	12.55000019	10.72999954	1.14199996	3.49000001	0.316000015	110	0.180000007	58.70999908	0.17	7.34800005	43.79999924	243	24.29999924	99.80000305	4.199999809	50	14	1.120000005
335613	40	0	2.429166667	0.63125	13	3.583888889	0	34.18598	0	0	1	0	0	0	0	0	0	0	2	9	0	0	0	0	0	0	263	286	286	243	251	11.96000004	10.84799957	0.681999981	4.159999847	0.356999993	127	0.25	132.3000031	1.109	7.472000122	30.20000076	232	22.20000076	100.1999969	0.699999988	50	13.80000019	1.100000024
336387	74	0	20.91667	13.70138891	25	1.137778	0	85.4144	0	1	1	0	0	0	0	0	1	0	4	29	0	0	0	0	0	0	232	244	309	185	186	9.02	7.7	0.87	3.75	0.354	115	0.213	14.96	0.09	7.479	31.1	240	22.8	99.6	1.4	55	12.9	1
336429	17	1	1.994444444	0.786111111	11	2.565277778	0	32.70976	1	0	0	0	0	0	0	0	0	0	3	15	0	0	0	0	0	0	143	182	182	131	131	7.269999981	4.616000175	2.122999907	3.970000029	0.333999991	115	0.127000004	41.84999847	0.103	7.515999794	28.60000038	253	23.10000038	99.59999847	1.700000048	50	13.5	1.070000052
336459	58	1	1.879166667	0.629166667	13	4.641388889	0	37.37125	1	1	1	0	0	0	0	0	1	0	4	11	0	0	0	0	0	0	114	141	141	80	80	7.579999924	7.048999786	0.379000008	4.28000021	0.388999999	136	0.109999999	10.42000008	1.109	7.333000183	38.40000153	199	19.79999924	100	2.700000048	50	13.10000038	1.029999971
336695	61	1	23.22534167	13.70138891	40	4.329166666	0	104.46548	1	1	1	0	0	0	0	0	1	0	9	20	0	0	0	0	0	0	42	77	109	42	42	11.52000046	9.100999832	1.15199995	3.720000029	0.36500001	123	0.050000001	42.88999939	0.191	7.446000099	34.59999847	106	24.20000076	98.90000153	1.799999952	50	14.89999962	1.179999948
336966	78	1	10.3625	6.493055556	15	4.583333333	0	62.10943	0	1	1	0	0	0	0	0	1	0	8	26	0	0	0	0	0	0	106	153	153	87	87	10.03999996	8.373000145	0.963999987	3.369999886	0.301999986	105	0.129999995	68.25	0.109	7.372000217	41	114	23.60000038	99	2.700000048	45	13.60000038	1.049999952
337120	51	1	1.464583333	0.645138889	13	2.185555555	0	37.02226	1	0	0	0	0	0	0	0	0	0	3	9	0	0	0	0	0	0	130	146	146	130	130	12.76000023	10.20800018	1.31400001	3.789999962	0.351999998	117	0.150000006	8.6	0.233	7.440999985	37.70000076	166	25.79999924	99.59999847	0.699999988	50	14	1.090000033
337503	39	0	2.432638889	0.095833333	14	5.53138889	0	45.99174	0	0	1	0	0	0	0	0	0	0	4	9	0	0	0	0	0	0	176	239	239	176	176	14.48999977	12.62100029	1.087000012	3.670000076	0.328000009	107	0.180000007	102.4	1.109	7.448999882	34.29999924	152	23.5	99.59999847	1	50	13.89999962	1.080000043
337698	44	1	2.908333333	0.730555555	10	2.708611111	0	32.80226	1	1	1	0	0	0	0	0	1	0	4	17	0	0	0	0	0	0	141	159	159	119	119	9.819999695	7.68900013	1.424000025	4.03000021	0.407999992	140	0.145999998	60.90999985	1.109	7.337999821	48.20000076	190	25.20000076	98.30000305	1.299999952	50	13.5	1.070000052
338051	48	1	6.655555556	5.072222222	29	6.295694999	0	83.95437	1	1	0	0	0	0	0	0	1	0	5	8	0	0	0	0	0	0	142	177	177	111	142	9.180000305	7.894999981	0.643000007	4.46999979	0.388000011	140	0.115999997	164.1499939	1.109	7.474999905	34.20000076	110	24.89999962	98.40000153	1.899999976	55	13.89999962	1.110000014
338285	71	0	1.377777778	0.642361111	18	1.846666668	0	46.73211	0	0	1	0	0	0	0	0	0	0	1	7	0	0	0	0	0	0	192	246	246	192	192	14.89999962	13.40999985	0.745000005	3.650000095	0.312999994	110	0.219999999	4.8	0.202	7.421999931	34.09999847	210	22.39999962	100	1.200000048	50	13.89999962	1.080000043
339056	63	0	8.483333333	2.552083333	25	4.058333333	0	78.20059	0	0	1	0	0	0	0	0	0	0	6	20	0	0	0	0	0	0	58	117	117	57	58	5.150000095	4.480999947	0.617999971	3.190000057	0.282000005	100	0.050000001	66.20999908	0.117	7.484000206	32.5	259	24.89999962	100	2.299999952	50	14.80000019	1.169999957
339307	68	1	21.87569444	13.70138891	40	0.047916335	0	129.303505	0	1	0	0	0	0	0	0	1	0	7	29	0	0	0	0	0	0	91	192	192	91	91	10.53999996	9.190999985	0.685000002	3.289999962	0.282999992	97	0.100000001	23.85000038	0.203	7.407999992	35.09999847	226	22.10000038	100.0999985	0.699999988	50	14.69999981	1.149999976
340378	80	1	2.769444445	1.035416667	40	1.255833334	0	129.303505	0	0	0	0	0	0	0	0	1	0	7	21	0	0	0	0	0	0	224	272	272	224	224	8.970000267	7.616000175	0.528999984	2.769999981	0.26699999	90	0.246000007	6.57	0.424	7.40199995	43.5	186	27.10000038	99.90000153	1.100000024	50	14.69999981	1.149999976
340573	62	0	1.822916667	0.868055555	16	3.633888891	0	37.82069	0	0	1	0	0	0	0	0	0	0	0	8	0	0	0	0	0	0	312.5	317	317	291.5	295.5	19.56999969	17.37800026	1.194000006	4.659999847	0.411000013	145	0.2965	3.9	0.056	7.487999916	28.79999924	186	22	100	1.399999976	50	13.69999981	1.049999952
340896	43	1	2.595833333	0.658333333	27	6.295694999	0	63.39982	0	1	0	0	0	0	0	0	0	0	4	6	0	0	0	0	0	0	103	230	230	103	103	11.22999954	9.432999611	1.123000026	3.420000076	0.298999995	106	0.103	200	0.423999995	7.406000137	40.09999847	157	25	99.69999695	1.100000024	45	15	1.179999948
341138	49	1	8.6125	1.76875	21	3.21888889	0	52.13418	0	0	1	0	0	0	0	0	0	0	9	11	0	0	0	0	0	0	220	313	313	220	220	8.949999809	7.563000202	0.751999974	3.710000038	0.38499999	130	0.239999995	57.24000168	0.870000005	7.409999847	35	142	22.39999962	99.5	0.600000024	50	12.89999962	0.970000029
341803	22	1	3.482638889	1.489583333	9	2.769444444	0	31.42716	1	1	0	0	0	0	0	0	1	0	4	9	0	0	0	0	0	0	132	167	167	119	119	14.59000015	12.98499966	0.730000019	4.429999828	0.40200001	144	0.112999998	30.57999992	1.109	7.380000114	36.70000076	283	21.20000076	99.40000153	1.399999976	50	16.79999924	1.419999957
342224	54	0	10.85	4.975694445	16	6.295694999	0	78.82184	0	1	0	0	0	0	0	0	1	0	3	13	0	0	0	0	0	0	195	262	262	195	195	14.63000011	13.02099991	0.878000021	3.650000095	0.317999989	105	0.209999993	59.02999878	0.980000019	7.458000183	33.09999847	219	23.10000038	99.69999695	1.200000048	50	13.30000019	1.019999981
342874	57	0	3.383333333	13.70138891	17	3.290000002	0	42.30383	0	0	1	0	0	0	0	0	1	0	0	13	0	0	0	0	0	0	213	224	224	213	213	11.14000034	10.2489996	0.44600001	3.930000067	0.349999994	117	0.219999999	3.5	0.391000003	7.379000187	41.79999924	213	24.70000076	99.5	3.099999905	50	13.5	1.029999971
343644	37	0	5.184027778	1.060416667	20	1.708333332	0	33.29491	0	0	1	0	0	0	0	0	0	0	1	10	0	0	0	0	0	0	204	206	206	199	199	6.579999924	5.368999958	0.75	4.25	0.358999997	119	0.230000004	46.16999817	0.5	7.563000202	27	257	24.29999924	99.69999695	3.900000095	45	12.60000038	0.939999998
344692	80	0	1.700694445	0.772916667	14	3.747499999	0	41.44282	0	0	0	0	0	0	0	0	0	0	0	12	0	0	0	0	0	0	216	229	229	197	216	14.31000042	12.66399956	0.843999982	3.829999924	0.344999999	110	0.209999993	63.4	1.109	7.522999763	28.60000038	206	23.89999962	100.1999969	0.800000012	50	17	1.379999995
344772	61	1	3.292361111	1.375694444	10	4.287500001	0	36.11559	1	1	1	0	0	0	0	0	1	0	6	24	0	0	0	0	0	0	132	161	161	132	132	7.010000229	5.440000057	1.100999951	4.130000114	0.395999998	130	0.150000006	40.59000015	0.5	7.434000015	32.90000153	254	22.20000076	100.0999985	0.800000012	50	13.10000038	1
345747	80	1	14.83819444	11.41111111	40	5.005277779	0	101.23797	1	1	0	0	0	0	0	0	1	0	8	23	0	0	0	0	0	0	147	143	143	147	147	6.739999771	5.176000118	0.822000027	3.170000076	0.300999999	101	0.150000006	59.43000031	0.5	7.381999969	39.5	147	23.5	99.40000153	1.5	50	16	1.309999943
345924	51	1	15.00625	9.75	19	1.939166666	0	69.41596	0	1	1	0	0	0	0	0	1	0	6	17	0	0	0	0	0	0	219	209	209	219	219	8.699999809	7.203999996	0.879000008	4.130000114	0.368999988	120	0.239999995	58.09000015	0.589999974	7.447999954	34.70000076	66	23.60000038	97.65	0.899999976	50	14.19999981	1.110000014
346216	45	1	5.868055556	6.213888889	32	2.805277778	0	106.40551	0	0	0	0	0	0	0	0	1	0	6	20	0	0	0	0	0	0	128	238	238	128	128	12.02999973	10.6590004	0.674000025	3.400000095	0.284999996	95	0.129999995	34.70999908	0.18	7.492000103	32.29999924	235	24.5	100	0.899999976	50	14	1.080000043
346556	63	0	23.22534167	13.70138891	19	3.113056	0	68.6873	0	0	0	0	0	0	0	0	0	0	8	28	0	0	0	0	0	0	279	283	283	167	181	6.91	5.915	0.601	2.96	0.279	94	0.286	120.5	0.271	7.508	22.3	194	17.5	99.8	3.3	40	14.9	1.2
346679	79	0	1.764583333	0.086111111	33	3.520555555	0	63.65788	0	0	1	0	0	0	0	0	1	0	0	15	0	0	0	0	0	0	270	270	270	174	270	13.94999981	12.8760004	0.515999973	3.940000057	0.368000001	123	0.270000011	10.42000008	0.987999976	7.571000099	29.79999924	245	27.5	99.80000305	0.600000024	50	12.89999962	0.970000029
346757	60	1	1.634722222	0.744444444	11	3.497500001	0	50.27021	1	0	1	0	0	0	0	0	1	0	5	17	0	0	0	0	0	0	112	125	125	112	112	19.34000015	16.80599976	1.682999969	3.549999952	0.345999986	122	0.137999997	57.08000183	0.134	7.421000004	38.09999847	94	24.60000038	97.69999695	1.100000024	50	14	1.080000043
347618	53	1	1.816666667	0.643055555	19	5.765000002	0	45.08662	1	1	0	0	0	0	0	0	1	0	4	17	0	0	0	0	0	0	120	208	208	106	106	10.56999969	7.705999851	2.092999935	3.849999905	0.335000008	120	0.108999997	153.3000031	0.273	7.497000217	28.70000076	271	22	99.69999695	4.199999809	50	15	1.230000019
347843	53	1	9.189583333	1.295138889	11	3.150833333	0	37.80703	1	1	1	0	0	0	0	0	0	0	3	21	0	0	0	0	0	0	183	173	173	132	183	13.52999973	10.70199966	1.866999984	3.930000067	0.375999987	126	0.180000007	48.25999832	0.317999989	7.401000023	41.5	124	26	99.09999847	2.799999952	50	14.5	1.139999986
348713	72	0	7.688888889	2.275	13	3.109166667	0	45.41488	0	0	1	0	0	0	0	1	1	0	4	17	0	0	0	0	0	0	143	152	152	143	143	16.68000031	14.9119997	0.934000015	3.769999981	0.340999991	111	0.159999996	56.18000031	0.589999974	7.425000191	36.09999847	208	23.60000038	99.69999695	2.099999905	50	15.10000038	1.190000057
348973	70	1	13.98194	4.536111	17	2.779167	0	67.99105	1	0	1	0	0	0	0	0	1	0	5	21	0	0	0	0	0	0	70	139	139	65	66	7.92	6.637	0.562	2.95	0.257	88	0.08	168.3	0.262	7.378	39.5	118	22.3	98.7	1.8	50	16.3	1.32
349109	76	1	15.38194444	5.583333333	33	4.005833333	0	95.97457	1	0	1	0	0	0	0	0	1	0	6	25	0	0	0	0	0	0	139	130	130	76	76	20.635	17.54599953	1.902999997	4.25	0.395999998	132	0.189999998	3.400000095	0.158	7.486000061	43.59999847	121	28.9	99	1.899999976	45	13.10000038	0.99000001
349263	54	1	10.39583333	5.348611111	24	3.891388889	0	72.11804	1	1	0	0	0	0	0	0	1	0	8	10	0	0	0	0	0	0	151	209	209	151	151	12.52999973	11.21399975	1.014999986	3	0.289999992	95	0.140000001	10.81000042	1.109	7.333000183	47.09999847	105	25	97.90000153	0.800000012	50	14.89999962	1.169999957
349267	49	1	4.857638889	3.131944445	18	1.682500001	0	64.44431	1	0	0	0	0	0	0	0	1	0	1	13	0	0	0	0	0	0	312.5	347	347	291.5	295.5	16.09000015	12.48600006	1.302999973	4.320000172	0.377000004	125	0.2965	49.13999939	0.142	7.528999805	31	181	26.10000038	100.0999985	0.800000012	50	13.19999981	1
349720	56	0	2.390277778	1.370833333	17	3.675277778	0	43.01542	0	0	0	0	0	0	0	0	0	0	3	20	0	0	0	0	0	0	122	171	171	116	122	8.640000343	7.671999931	0.500999987	4.5	0.398999989	130	0.150000006	61	1.109	7.409999847	39.20000076	123	25.10000038	99.19999695	3.200000048	50	14.39999962	1.120000005
349974	60	1	8.720833333	4.713888889	15	3.146944445	0	51.29662	1	1	1	0	0	0	0	0	1	0	3	19	0	0	0	0	0	0	162	180	180	162	162	10.94999981	8.803999901	1.412999988	3.730000019	0.36500001	111	0.189999998	56.25999832	0.177000001	7.27699995	49.79999924	64	23.20000076	97.65	4.5	55	14.5	1.129999995
350218	43	1	23.22534167	13.70138891	40	3.849722222	0	129.303505	0	0	0	0	0	0	0	0	1	0	10.5	25	0	0	0	0	0	0	107	140	140	83	90	11.02000046	9.454999924	1.057999969	2.25999999	0.209000006	68	0.109999999	46.90999985	1.109	7.40199995	35.79999924	183	22.5	99.30000305	4.199999809	50	17.35	1.425
350494	77	0	2.808333333	1.915277778	20	2.498055554	0	44.81316	0	0	0	0	0	0	0	0	0	0	6	14	0	0	0	0	0	0	98	148	148	75	98	8.569999695	7.28399992	0.736999989	3.539999962	0.326000005	108	0.119999997	56.45000076	0.799000025	7.6055	20.70000076	207	22	99.90000153	2.299999952	50	14.30000019	1.110000014
350747	61	0	16.70069444	12.72152778	33	3.948888888	0	116.60833	0	0	1	0	0	0	0	0	1	0	6	30	0	0	0	0	0	0	108	174	174	88	88	15.93999958	14.92000008	0.574000001	3.880000114	0.330000013	117	0.093999997	245.8999939	0.116	7.40199995	37.29999924	189	23.60000038	99.69999695	3	50	14.10000038	1.090000033
351947	35	1	3.242361111	3.040972222	17	2.536388887	0	55.96171	1	1	0	0	0	0	0	0	1	0	9	24	0	0	0	0	0	0	162	224	224	85	85	15.64000034	14.06000042	0.672999978	3.599999905	0.308999985	111	0.137999997	154.1999969	0.303000003	7.376999855	39.5	206	22.70000076	99	5.30000031	50	16.70000076	1.350000024
352093	50	1	1.579861	0.7131944	29	2.529722	0	65.39792	1	0	0	0	0	0	0	0	1	0	3	14	0	0	0	0	0	0	102	85	168	70	70	6.49	4.9	1.14	3.52	0.351	117	0.112	116.9	0.081	7.511	32.1	200	25.9	98.9	4.3	40	12	0.89
352254	69	1	2.718055556	0.874305556	24	4.642222224	0	42.95594	0	0	1	0	0	0	0	0	1	0	5	17	0	0	0	0	0	0	223	251	251	192	192	15.34000015	11.48999977	2.361999989	4.039999962	0.375	129	0.239999995	62.24000168	1.109	7.474999905	34.5	189	25.60000038	99.69999695	2.5	50	14.89999962	1.169999957
352779	74	0	3.329166667	2.291666667	17	2.966666666	0	66.15051	0	0	1	0	0	0	0	0	0	0	5	20	0	0	0	0	0	0	176	148	212	176	176	10.43000031	8.364999771	1.565000057	3.99000001	0.324000001	117	0.209999993	23.5	0.272	7.370999813	37.79999924	257	21.89999962	99.69999695	3.799999952	50	13.80000019	1.049999952
353261	60	1	21.42916667	13.70138891	26	2.416666666	0	96.4607	1	1	0	0	0	0	0	0	1	0	9	21	0	0	0	0	0	0	153	181	181	127	127	8.130000114	6.967000008	0.788999975	3.339999914	0.287	98	0.140000001	62.56999969	1.109	7.495999813	30.89999962	217	24	99.80000305	2.299999952	45	13.39999962	1.019999981
353526	76	0	23.22534167	11.69791667	40	6.295694999	0	129.303505	0	0	0	0	0	0	0	0	1	0	7	26	0	0	0	0	0	0	39	243	243	39	39	12.89000034	9.447999954	2.101000071	3.200000048	0.287	96	0.041999999	63.18999863	1.109	7.392000198	34.59999847	92.69999695	20.60000038	98.5	3	50	16.79999924	1.360000014
353574	69	0	1.264583333	0.889583333	17	1.313611111	0	29.32326	0	0	1	0	0	0	0	0	0	0	1	12	0	0	0	0	0	0	207	210	210	199	199	6.489999771	5.835000038	0.474000007	3.369999886	0.331999987	115	0.193000004	0.5	0.140000001	7.381999969	41.09999847	88.80000305	23.89999962	97.65	2	45	14.39999962	1.120000005
353688	65	0	19.88125	13.70138891	25	1.570278	0	73.83397	0	0	1	0	0	0	0	0	1	0	4	19	0	0	0	0	0	0	199	270	270	199	199	10.12	9.229	0.627	4.51	0.416	137	0.17	34.4	0.081	7.449	32.4	81	22.3	97.65	1.6	45	15.4	1.22
353873	61	1	3.643055556	0.901388889	29	2.61888889	0	58.67294	1	1	1	0	0	0	0	0	1	0	1	15	0	0	0	0	0	0	306	372	372	291.5	295.5	10.71000004	9.531999588	0.513999999	4.489999771	0.405000001	131	0.2965	1	1.109	7.527999878	33	199	27.5	99.69999695	0.699999988	50	13.3	0.970000029
354100	71	1	16.31597	13.13056	22	4.02	0	86.03189	0	1	1	0	0	0	0	0	1	0	3	23	0	0	0	0	0	0	175	199	361	129	144	8.49	7.853	0.221	3.46	0.331	105	0.185	16.2	0.141	7.418	38.3	192	24.3	99.3	3.2	57.5	13	1
354601	50	1	5.397916667	3.250694445	11	3.832222224	0	65.11043	1	1	0	0	0	0	0	0	0	0	6	16	0	0	0	0	0	0	148	186	186	103	148	11.02000046	8.199000359	1.995000005	2.690000057	0.252999991	84	0.150000006	57.08000183	0.165	7.409999847	45.09999847	153	28.60000038	99.40000153	1.600000024	50	16.29999924	1.299999952
354833	53	1	23.22534167	4.440972222	35	4.375555555	0	75.45666	1	0	0	0	0	0	0	0	1	0	3	13	0	0	0	0	0	0	267	253	253	242	242	19.5	16.69199944	1.111999989	4.650000095	0.409000009	134	0.270000011	58.40999985	0.575	7.453000069	35.29999924	163	24.5	99.30000305	1.299999952	50	13.80000019	1.049999952
354848	20	1	5.345833333	4.358333333	20	2.440000001	0	55.04049	1	1	0	0	0	0	0	0	0	0	5	4	0	0	0	0	0	0	172	156	156	172	172	12.72000027	11.0539999	0.940999985	3.930000067	0.333000004	112	0.189999998	42.56000137	0.05	7.397999763	41.40000153	259	25.39999962	99.90000153	0.699999988	50	14.60000038	1.129999995
355325	63	1	1.81875	0.735416667	14	3.591666667	0	63.69116	1	0	0	0	0	0	0	0	0	0	5	21	0	0	0	0	0	0	253	275	275	253	253	10.61999989	9.015999794	0.912999988	4.090000153	0.363000005	126	0.25999999	64.52999878	0.114	7.409999847	39.90000153	177	25.60000038	99.5	1.200000048	50	15.19999981	1.190000057
355852	64	1	4.579166667	1.522222222	16	3.256666666	0	35.83111	0	0	1	1	0	0	0	0	1	0	5	22	0	0	0	0	0	0	127	136	136	127	127	7.449999809	6.347000122	0.708000004	3.230000019	0.293000013	100	0.140000001	59	1.109	7.452000141	32.90000153	165	23	99.69999695	1	50	17.10000038	1.389999986
356491	75	0	2.604861111	0.623611111	17	3.184166666	0	45.92182	0	0	1	0	0	0	0	0	1	0	3	22	0	0	0	0	0	0	236	233	233	236	236	14.73999977	12.98600006	1.120000005	3.930000067	0.333999991	109	0.239999995	38.02000046	0.5	7.407000065	37.09999847	99	23.29999924	98.40000153	0.600000024	50	15.30000019	1.220000029
356637	76	1	8.847916667	0.860416667	20	3.279722222	0	59.09889	1	1	0	0	0	0	0	0	1	0	4	18	0	0	0	0	0	0	162	128	157	130	162	6.949999809	5.552999973	0.869000018	3.230000019	0.340000004	108	0.140000001	42.65000153	1.109	7.395999908	41.79999924	172	25.79999924	98.69999695	1.399999976	50	12.60000038	0.930000007
356718	50	1	18.45	13.70138891	40	3.654722222	1	126.21471	1	1	0	0	0	0	0	0	1	0	6	19	0	0	0	0	0	0	115	169	169	110	114	11.44999981	9.022999763	1.636999965	2.839999914	0.273999989	91	0.108999997	16.48999977	0.123	7.403999805	35.09999847	160	22.5	99.5	0.800000012	50	17.35	1.425
356725	24	1	1.444444445	0.440972222	10	3.017500001	0	20.37341	1	1	0	0	0	0	0	0	0	0	2	4	0	0	0	0	0	0	137	194	194	114	114	9.090000153	7.607999802	1	3.680000067	0.340999991	117	0.151999995	18.03000069	0.113	7.367000103	39.29999924	247	22.10000038	99.69999695	2.599999905	50	14.89999962	1.159999967
356824	51	1	1.440972222	0.685416667	17	1.91111111	0	62.95931	1	1	1	1	0	0	0	0	1	0	4	14	0	0	0	0	0	0	189	216	216	189	189	12.10000038	10.46700001	1.416000009	4.670000076	0.389999986	134	0.219999999	50.9	0.215	7.366000175	43.09999847	178	24.89999962	100	1	50	13.80000019	1.059999943
356952	43	0	3.244444444	1.5375	11	2.691666665	0	27.79163	0	0	0	0	0	0	0	0	1	0	4	19	0	0	0	0	0	0	211	306	306	199	211	12.14000034	11.15699959	0.558000028	2.589999914	0.233999997	80	0.200000003	15.09000015	0.404	7.420000076	30.5	268	20.10000038	100	2.099999905	50	15.80000019	1.269999981
357287	24	1	18.36111111	10.54027778	27	5.710555555	0	76.54904	1	0	0	0	0	0	0	0	1	0	5	10	0	0	0	0	0	0	146	221	221	128	146	12.92000008	11.75699997	0.646000028	3.799999952	0.338	114	0.128999993	3.24000001	0.416000009	7.428999901	35.70000076	235	23.20000076	99.5	1.600000024	50	15.80000019	1.25999999
357384	26	1	23.22534167	13.70138891	28	3.493888889	0	78.51973	1	1	0	0	0	0	0	0	1	0	9	13	0	0	0	0	0	0	284	284	284	265	265	14.85000038	13.73600006	0.578999996	3.619999886	0.330000013	111	0.280000001	12.26000023	0.141	7.46600008	33.70000076	278	24.5	99.80000305	3.299999952	50	14.60000038	1.129999995
357482	57	0	1.436805555	0.629166667	18	2.030555556	0	67.74229	0	0	0	0	0	0	0	0	0	0	6	24	0	0	0	0	0	0	91	144	144	91	91	10.52999973	9.718999863	0.347000003	3.180000067	0.289000005	92	0.119999997	43.63000107	0.446	7.517000198	32.59999847	121	26.60000038	99	1.200000048	45	14.60000038	1.129999995
357597	68	1	7.294444445	0.523611111	25	2.318055557	0	57.69959	0	0	0	0	0	0	0	0	1	0	3	19	0	0	0	0	0	0	242	250	250	207	242	13.46000004	11.54899979	1.427000046	4.119999886	0.377000004	125	0.25	57.08000183	1.109	7.477000237	34	259	25.5	99.80000305	1.600000024	50	14.60000038	1.129999995
357626	49	1	18.22777778	13.70138891	20	0.047916335	0	77.64351	0	0	1	0	0	0	0	0	1	0	8	16	0	0	0	0	0	0	74	97	97	56	56	11.40999985	10.41699982	0.490999997	4.25	0.372999996	128	0.079999998	200	1.109	7.545000076	28.5	142	24.5	99.30000305	1.399999976	50	14.5	1.120000005
358020	55	1	1.666666667	0.625	12	1.809166668	0	22.31202	1	1	1	0	0	0	0	0	0	0	5	14	0	0	0	0	0	0	122	143	143	109	109	6.380000114	5.19299984	0.861000001	3.450000048	0.356999993	121	0.093000002	0.959999979	0.323000014	7.372000217	42	150	23.79999924	99.5	1.100000024	50	14.10000038	1.080000043
358438	75	0	4.133333333	2.271527778	11	4.368055555	0	44.09801	0	0	0	0	0	0	0	0	0	0	4	13	0	0	0	0	0	0	213	188	188	171	213	13.60999966	11.25500011	1.605999947	3.25999999	0.301999986	99	0.200000003	3.390000105	0.063	7.499000072	32.40000153	224	25.29999924	99.80000305	2.5	50	13.30000019	1
358679	83	0	8.718055556	3.509722222	32	3.543055555	0	78.78026	0	0	1	1	0	0	0	0	1	0	2	11	0	0	0	0	0	0	141	207	207	141	141	10.47999954	9.442000389	0.575999975	3.089999914	0.291000009	94	0.159999996	64.41999817	0.5	7.421999931	32	141	21	99.40000153	3.099999905	50	16.29999924	1.299999952
358889	45	1	1.677083333	0.952777778	20	4.0575	0	45.64896	1	1	0	0	0	0	0	0	0	0	4	6	0	0	0	0	0	0	163	225	225	155	163	17	14.92599964	1.05400002	3.839999914	0.335999995	111	0.170000002	81.4	0.254	7.382999897	38	273	22.89999962	99.69999695	1.399999976	45	16.60000038	1.330000043
359022	58	0	16.40625	12.46528	26	2.029722	0	85.32171	0	0	1	0	0	0	0	0	1	0	4	28	0	0	0	0	0	0	120	160	211	100	109	15.83	15.007	0.538	3.72	0.329	108	0.158	30.6	0.864	7.432	33.5	233	22	99.9	4.9	50	15	1.2
359199	76	1	7.781944444	4.900694444	21	0.955555558	0	83.07807	1	0	0	0	0	0	0	0	0	0	4	19	0	0	0	0	0	0	248	189	189	186	186	13.67000008	12.72700024	0.423999995	4.510000229	0.409000009	133	0.25	59.1	0.455	7.236999989	51.95	53	25.10000038	97.65	0.400000006	50	13.89999962	1.059999943
359262	39	1	6.763194445	3.375	10	0.047916335	0	23.50877	0	0	0	0	0	0	0	0	1	0	0	4	0	0	0	0	0	0	312.5	312	312	291.5	295.5	9.890000343	7.723999977	1.444000006	2.809999943	0.252000004	83	0.2965	89.23000336	0.187000006	7.462999821	35.90000153	164	25.39999962	100	1.100000024	57.5	14.5	1.120000005
360074	43	1	5.684027778	3.705555556	29	0.975833333	0	77.52058	1	0	0	1	0	0	0	0	1	0	5	12	0	0	0	0	0	0	87	54	79	64	78	16.19000053	13.43799973	2.428999901	4.329999924	0.393999994	141	0.088	51.83000183	0.5	7.348999977	40.79999924	167	22.20000076	99.40000153	2.599999905	50	16.29999924	1.299999952
360166	60	0	18.87638889	13.70138891	30	3.939444444	0	99.03299	0	0	0	0	0	0	0	0	1	0	8	24	0	0	0	0	0	0	107	216	216	107	107	9.210000038	8.151000023	0.681999981	2.49000001	0.224999994	78	0.107000001	144.5	1.109	7.456999779	30.5	195	21.20000076	100	0.800000012	45	15.89999962	1.269999981
360242	67	0	2.670833333	0.920138889	21	3.628055554	0	44.0049	0	0	0	1	0	0	0	0	0	0	4	18	0	0	0	0	0	0	154	169	169	154	154	10.39999962	8.902000427	0.94599998	3.960000038	0.363000005	122	0.200000003	46.06000137	0.236	7.52699995	29.5	85	24.60000038	98.19999695	1.600000024	45	13.69999981	1.039999962
361052	36	1	8.072222222	5.99375	17	2.973055555	0	55.04472	0	0	0	0	0	0	0	0	0	0	5	10	0	0	0	0	0	0	53	131	131	53	53	9.760000229	8.246999741	0.829999983	4.179999828	0.391000003	140	0.052000001	58.13999939	1.109	7.350999832	37.5	232	20.89999962	99.80000305	3.200000048	50	16	1.269999981
361424	41	1	8.603472222	8.603472222	18	3.684722223	0	89.51669	1	0	1	0	0	0	0	0	1	0	4	19	0	0	0	0	0	0	97	143	143	93	93	11.93999958	10.67399979	0.716000021	3.25	0.289999992	98	0.119999997	64.94000244	1.109	7.387000084	45.40000153	65	27	97.65	2.900000095	50	16.70000076	1.340000033
361431	55	0	1.475694444	0.134027778	19	1.934722224	0	57.754	0	0	1	0	0	0	0	0	0	0	6	18	0	0	0	0	0	0	176	191	191	176	176	9.640000343	7.30700016	1.753999949	3.730000019	0.330000013	115	0.189999998	89.23000336	0.542	7.499000072	31.29999924	168	24.5	99.80000305	2.700000048	50	14.19999981	1.090000033
361723	74	1	4.353472222	2.721527778	19	3.732222223	0	47.79879	0	0	1	0	0	0	0	0	1	0	5	15	0	0	0	0	0	0	73	78	78	65	65	8.020000458	7.361999989	0.400999993	3.470000029	0.282999992	99	0.079999998	65.30999756	0.680000007	7.495999813	33.70000076	168	26.29999924	99.80000305	1.899999976	50	15.69999981	1.24000001
362200	60	0	1.819444	0.6965278	14	5.186944	0	60.91887	0	0	0	0	0	0	0	0	0	0	1	6	0	0	0	0	0	0	215	246	246	167	167	9.78	7.579	1.741	3.7	0.303	97	0.214	3.1	0.034	7.369	40.2	180	22.7	99.8	3	50	14.9	1.16
362491	65	1	10.43542	5.654167	39	4.0025	0	74.75712	1	0	1	0	0	0	0	0	1	0	4	20	0	0	0	0	0	0	157	188	188	154	154	6.17	4.288	1.351	3.91	0.358	121	0.178	16.24	0.214	7.349	46.7	175	25.1	99.1	2.9	40	16.3	1.35
363959	80	1	16.00555556	10.78333333	24	1.606944444	0	74.29939	0	0	1	0	0	0	0	0	1	0	6	26	0	0	0	0	0	0	217	189	189	134	217	15	12.23999977	1.335000038	3.75	0.342999995	116	0.25	56.31000137	0.338	7.590000153	32.40000153	144	28.9	99.69999695	5.30000031	50	15.10000038	1.179999948
364053	64	1	2.538888889	1.702083333	20	6.295694999	0	50.37643	1	0	1	0	0	0	0	0	1	0	4	11	0	0	0	0	0	0	162	191	191	136	136	12.85999966	10.66100025	1.710000038	3.920000076	0.382999986	127	0.152999997	3.289999962	0.059	7.333000183	44.59999847	177	23	100	1.5	50	13.10000038	0.980000019
364860	43	1	1.525694444	0.692361111	14	3.453611112	0	38.36663	1	0	0	0	0	0	0	0	0	0	6	20	0	0	0	0	0	0	199	273	273	199	199	14.97999954	11.02499962	2.539	4.349999905	0.388000011	139	0.166999996	1.730000019	0.026000001	7.485000134	30.29999924	338	22.60000038	99.90000153	1.299999952	57.5	13.80000019	1.049999952
364898	28	0	9.900694444	5.959027778	21	2.486666666	0	64.08068	0	0	0	0	0	0	0	0	1	0	6	14	0	0	0	0	0	0	127	210	210	102	102	20.13999939	18.13699999	0.785000026	2.199999785	0.198	63.5	0.119999997	54.79999924	0.078000002	7.47300005	26.79999924	227	19.89999962	100.0999985	2.099999905	50	17.35	1.425
365702	61	1	1.736111111	0	25	1.148055557	0	43.15168	0	1	0	0	0	0	0	0	0	0	2	12	0	0	0	0	0	0	275	300	300	275	275	7.980000019	6.686999798	0.75	4.449999809	0.314999998	100	0.245000005	128.6000061	0.245000005	7.438000202	36.5	177	24.29999924	100	1	37.5	13.80000019	1.049999952
365839	15	0	4.522916667	2.765972222	17	3.525833333	0	47.58868	0	0	0	0	0	0	0	0	0	0	3	14	0	0	0	0	0	0	150	161	198	135	135	14.89999962	12.56099987	1.325999975	4.25	0.398000002	132	0.180000007	52.63000107	0.312	7.580999851	26.70000076	195	25.10000038	99.69999695	1	45	14.10000038	1.080000043
365949	22	0	4.697222222	2.5375	22	1.756944444	0	57.7424	0	0	0	0	0	0	0	0	0	0	1	7	0	0	0	0	0	0	230	277	277	166	213	12.89000034	11.92300034	0.55400002	4.039999962	0.370999992	123	0.179000005	3.24000001	0.159	7.500999928	30.29999924	282	23.5	99.59999847	1.799999952	50	14.89999962	1.159999967
366051	69	0	8.689583333	3.752083333	15	3.356388888	0	89.8467	0	1	0	0	0	0	0	0	1	0	9	34	0	0	0	0	0	0	160	196	196	117	117	10.02999973	8.425000191	1.103000045	3.150000095	0.310000002	101	0.147	200	0.481	7.43200016	34.90000153	150	22.89999962	99.69999695	2.5	50	13.89999962	1.059999943
366516	39	0	4.864583	1.905556	26	0.8286111	0	52.54909	0	0	1	0	0	0	0	0	1	0	4	21	0	0	0	0	0	0	312.5	380.5	395.5	290	295.5	16.3	15.19	0.72	4.15	0.311	95	0.29	1	0.035	7.394000053	33	283	18.79999924	98.8	5.30000031	50	13.7	1.05
367720	41	1	7.746527778	4.977777778	19	3.004722221	0	46.32757	1	0	0	0	0	0	0	0	0	0	4	8	0	0	0	0	0	0	146	151	151	146	146	16.81999969	12.32900047	2.539	4.639999866	0.442000002	152	0.180000007	61.84999847	1.109	7.289999962	51.95	140	25.20000076	99.09999847	3.900000095	50	12.89999962	0.959999979
368054	40	1	23.22534167	13.70138891	40	5.737777778	0	129.303505	0	0	0	0	0	0	0	0	1	0	7	23	0	0	0	0	0	0	91	267	267	76	91	10.86999989	9.630999565	0.685000002	3.809999943	0.323000014	106	0.100000001	43.59999847	0.5	7.367000103	45.29999924	96	26.5	98.69999695	4.099999905	50	14.39999962	1.110000014
368056	70	0	7.258333333	4.351388889	17	4.747777776	0	48.27499	0	0	1	0	0	0	0	0	1	0	7	26	0	0	0	0	0	0	191	214	214	143	143	10.27000046	7.826000214	1.611999989	3.670000076	0.342999995	110	0.209999993	10.98999977	0.766	7.415999889	43.40000153	144	28	99.19999695	3.5	50	14.39999962	1.110000014
368381	62	1	15.59375	1.78125	40	3.7425	0	100.81927	0	0	0	0	0	0	0	0	1	0	6	25	0	0	0	0	0	0	125	189	189	96	96	17.25	15.69799995	0.741999984	3.180000067	0.293000013	97	0.150000006	57.33000183	0.5	7.337999821	48	137	25.89999962	99.30000305	2.400000095	50	15.80000019	1.25
369158	67	1	4.176388889	3.395138889	13	4.478333333	0	47.4933	1	1	1	0	0	0	0	0	0	0	4	11	0	0	0	0	0	0	119	159	159	106	117	5.360000134	4.840000153	0.397000015	3.950000048	0.38499999	126	0.112000003	32.00999832	0.252999991	7.421000004	36.70000076	208	23.5	100	1.700000048	50	14.5	1.120000005
369225	81	1	15.68055556	0.843055556	24	3.974722222	0	80.22478	0	0	1	0	0	0	0	0	1	0	8	23	0	0	0	0	0	0	116	133	133	96	96	19.98999977	18.0510006	1.159000039	4.300000191	0.372000009	127	0.150000006	62.77000046	0.119000003	7.512000084	35.5	63	28.60000038	97.65	1.200000048	50	17	1.379999995
369624	53	0	4.441666667	0.684027778	16	6.295694999	0	40.03921	0	0	1	0	0	0	0	0	1	0	6	17	0	0	0	0	0	0	118	138	138	118	118	9.529999733	8.223999977	0.638999999	4.269999981	0.393000007	126	0.118000001	58.70999908	0.067	7.452000141	32.09999847	225	22.60000038	100	2.799999952	50	13.69999981	1.039999962
370092	84	0	3.455555555	0.603472222	23	3.951388889	0	68.65069	0	0	0	0	0	0	0	0	1	0	7	17	0	0	0	0	0	0	188	240	240	188	188	13.43000031	12.26200008	0.671999991	3.380000114	0.303000003	101	0.200000003	58.66999817	0.550000012	7.397999763	36.79999924	171	22.60000038	99.5	0.699999988	50	14.19999981	1.090000033
370563	67	1	3.906944444	1.998611111	20	3.890555556	0	44.48203	1	1	1	0	0	0	0	0	1	0	4	16	0	0	0	0	0	0	190	227	227	185	185	20.53000069	17.73800087	1.498999953	4.78000021	0.448000014	152	0.200000003	56.95999908	0.176	7.500999928	31.60000038	119	24.70000076	99	1.299999952	50	14.69999981	1.120000005
370855	33	1	10.88333333	6.966666667	20	3.858333331	0	54.11872	0	0	0	0	0	0	0	0	0	0	5	16	0	0	0	0	0	0	172	250	250	127	129	10.13000011	9.197999954	0.60799998	3.74000001	0.337000012	113	0.143000007	52.99000168	0.866999984	7.400000095	38	195	23	99.5	1.799999952	50	14.30000019	1.100000024
371032	55	0	21.63958333	13.70138891	17	2.373333334	0	88.88597	0	0	1	0	0	0	0	0	1	0	5	21	0	0	0	0	0	0	194	207	371	194	194	12.84000015	11.6590004	0.602999985	3.880000114	0.333999991	107	0.230000004	57.38999939	0.105999999	7.504000187	23	214	18.39999962	100	2.400000095	50	14.39999962	1.090000033
371041	65	1	5.236111	3.488194	12	2.701667	1	47.8333	0	1	1	0	0	0	0	0	1	0	9	18	0	0	0	0	0	0	140	171	171	127	140	7.76	6.05	1.2	4.57	0.43	137	0.118	0.5	0.291	7.402	32.7	156	19.7	99	3.099999905	37.5	13.9	1.1
371248	50	1	12.89583333	13.13680556	23	4.440555554	0	110.64204	0	0	0	0	0	0	0	0	1	0	5	20	0	0	0	0	0	0	156	264	264	156	156	19.82999992	17.94599915	0.972000003	3.920000076	0.340999991	113	0.159999996	60.79000092	0.123999998	7.366000175	40.70000076	175	23.29999924	99.5	4.400000095	57.5	14	1.059999943
371305	72	0	1.530555556	0.702777778	14	3.600555557	0	49.50976	0	0	1	0	0	0	0	0	1	0	6	22	0	0	0	0	0	0	173	252	252	173	173	11.48999977	10.44400024	0.68900001	3.880000114	0.342999995	119	0.180000007	51.59999847	0.72	7.453000069	30.89999962	114	21.5	99.09999847	1	50	13.80000019	1.039999962
371690	17	0	1.310416667	0.368055556	11	1.753888889	0	19.60007	0	0	0	0	0	0	0	0	0	0	1	6	0	0	0	0	0	0	252	222	222	216	252	14.97999954	13.82699966	0.658999979	3.74000001	0.34799999	115	0.280000001	29.5	0.254	7.427999973	30.39999962	262	20	99.90000153	2.299999952	50	13.69999981	1.029999971
371991	46	1	23.22534167	13.70138891	14	3.384722222	0	40.09967	0	1	0	0	0	0	0	0	0	0	5	11	0	0	0	0	0	0	220	230	230	218	220	15.26000023	13.70300007	0.870000005	4.800000191	0.416000009	143	0.230000004	167.8	0.255	7.479000092	29.60000038	210	21.79999924	99.90000153	4	50	13.60000038	1.019999981
372437	64	1	21.76041667	13.70138891	40	3.036666667	0	129.303505	1	1	0	0	0	0	0	0	1	0	10.5	30	0	0	0	0	0	0	177	235	235	108	130	13.18000031	11.20300007	1.35800004	3.619999886	0.347000003	115	0.147	48.95999908	0.61500001	7.416999817	39.5	239	25	99.40000153	1.600000024	50	16.20000076	1.269999981
372473	40	1	5.952083333	3.84375	19	3.135277776	0	57.39145	1	1	0	0	0	0	0	0	1	0	10.5	20	0	0	0	0	0	0	201	339	339	201	201	18.12999916	15.57400036	1.269000053	4.380000114	0.405999988	133	0.187000006	25.06999969	0.078000002	7.489999771	35.79999924	86	27	97.65	0.899999976	50	14.69999981	1.159999967
372608	51	1	1.979166667	0.829861111	14	3.21611111	0	45.40968	1	1	1	0	0	0	0	0	1	0	6	17	0	0	0	0	0	0	178	181	181	157	157	10.11999989	7.953999996	1.608999968	4.320000172	0.395000011	130	0.178000003	50.79999924	0.270000011	7.346000195	45.59999847	218	24.29999924	99.30000305	2.900000095	50	15.10000038	1.159999967
373297	48	1	4.422222222	1.640972222	15	4.921944444	0	50.36696	1	1	0	0	0	0	0	0	1	0	9	19	0	0	0	0	0	0	94	116	193	94	94	16.43000031	13.19299984	2.414999962	3.650000095	0.328000009	107	0.077	235.1000061	0.246999994	7.429999828	38.09999847	135	25.10000038	99.90000153	2.099999905	40	16.20000076	1.309999943
374246	60	0	1.420833333	0.424305556	34	1.879722223	0	56.68855	0	0	1	0	0	0	0	0	0	0	4	19	0	0	0	0	0	0	276	303	303	230	236	6.110000134	4.967000008	0.769999981	4.360000134	0.379999995	131	0.280000001	63.93000031	0.134	7.403999805	36.20000076	167	21.89999962	99.69999695	1	45	14.5	1.120000005
374323	41	1	3.352083333	0.404166667	15	2.746111111	0	38.86129	1	1	0	0	0	0	0	0	0	0	5	7	0	0	0	0	0	0	155	193	193	113	113	11.78999996	10.375	0.507000029	3.079999924	0.289000005	95	0.131999999	35.27000046	0.127000004	7.361999989	36.09999847	252	20	99.59999847	2.5	50	16.20000076	1.269999981
374500	66	0	11.38194444	11.38194444	28	3.489722222	0	84.46105	0	0	1	0	0	0	0	0	1	0	6	17	0	0	0	0	0	0	156	197	197	156	156	10.63000011	9.067000389	1.074000001	3.809999943	0.344000012	119	0.189999998	58.38999939	0.211999997	7.481999874	32.70000076	99	24.89999962	98.40000153	2.900000095	50	12.69999981	0.930000007
374751	62	1	12.65902778	4.844444444	20	5.539166667	0	90.82284	1	1	0	0	0	0	0	0	1	0	10.5	18	0	0	0	0	0	0	109	167	167	91	91	10.32999992	9.069999695	0.73299998	4.409999847	0.400000006	135	0.101000004	58.61000061	1.109	7.453000069	33.70000076	283	24	100	3.599999905	50	14.5	1.100000024
374757	41	0	5.650694444	2.431944444	18	5.32361111	0	56.23399	0	0	0	0	0	0	0	0	0	0	1	3	0	0	0	0	0	0	312.5	320	320	211	213	12.76000023	10.47599983	1.289000034	3.829999924	0.280000001	87	0.284999996	13.30000019	0.068000004	7.494999886	25.39999962	210	19.39999962	100	2.799999952	50	15.60000038	1.210000038
374919	41	1	1.456944444	0.602777778	13	2.933055554	0	37.59757	1	1	0	0	0	0	0	0	0	0	3	9	0	0	0	0	0	0	165	221	221	104	141	14.42000008	12.1420002	1.557000041	4.519999981	0.400000006	133	0.192000002	53.58000183	0.174999997	7.427999973	34.40000153	200	22.29999924	99.40000153	2	37.5	15.30000019	1.179999948
375264	26	1	10.52708333	6.688194444	29	1.222777778	0	69.44162	0	0	0	0	0	0	0	0	1	0	4	15	0	0	0	0	0	0	202	339	339	202	202	15.93000031	13.65200043	0.764999986	3.369999886	0.310000002	105	0.230000004	54.22999954	1.109	7.453999996	36.09999847	261	25.20000076	100.4000015	1	50	14.39999962	1.100000024
375321	85	0	5.965972222	0.209027778	24	0.861388889	0	45.28803	0	0	0	0	0	0	0	0	0	0	1	21	0	0	0	0	0	0	235	313	313	182	199	15.55000019	14.49300003	0.465999991	2.960000038	0.282999992	91	0.214000002	83.40000153	0.518000007	7.340000153	34.90000153	204	18.29999924	100	1	50	14.19999981	1.110000014
375530	76	0	1.636805556	1.423611111	29	2.677777778	0	51.21103	0	0	1	1	0	0	0	1	1	0	6	17	0	0	0	0	0	0	272	302	302	220	222	10.31000042	8.907999992	0.824999988	3.269999981	0.273000002	86	0.280000001	0.73	1.109	7.506000042	30.5	94	23.79999924	98.59999847	1	50	13.69999981	1.029999971
375651	78	1	1.339583333	0.350694444	11	1.466944445	0	17.49958	1	1	1	0	0	0	0	0	0	0	5	15	0	0	0	0	0	0	150	200	200	137	150	5.340000153	4.041999817	0.768999994	3.569999933	0.345999986	120	0.155000001	0.519999981	0.022	7.513000011	29.89999962	186	23.89999962	99.80000305	1.100000024	45	17.35	1.425
376040	43	1	4.745138889	3.76875	17	2.013888888	0	33.48026	0	1	0	0	0	0	0	0	0	0	3	5	0	0	0	0	0	0	139	166	166	125	125	10.52999973	8.982000351	0.716000021	5.240000129	0.335999995	104	0.138999999	52.29999924	0.069	7.459000111	38.20000076	245	27.10000038	99.80000305	1.100000024	50	15.60000038	1.210000038
376164	76	0	1.510416667	0.774305555	20	2.573055557	0	36.64826	0	0	1	0	0	0	0	0	0	0	1	16	0	0	0	0	0	0	232	287	287	228	232	11.88000011	10.32400036	0.808000028	3.180000067	0.307000011	101	0.25	58.06000137	0.081	7.419000149	35.79999924	118	23.10000038	98.59999847	1.100000024	45	13.69999981	1.029999971
376527	59	1	7.954861111	4.825694444	17	2.849166667	0	53.43568	1	1	1	0	0	0	0	0	1	0	4	16	0	0	0	0	0	0	151	257	257	151	151	15.97999954	14.86100006	0.479000002	3.029999971	0.280999988	90	0.159999996	62.43999863	1.109	7.440999985	36	168	24.10000038	99.69999695	1	40	15.39999962	1.190000057
377326	67	1	11.68819444	3.908333333	30	4.575833335	0	80.12053	1	0	1	0	0	0	0	0	1	0	6	19	0	0	0	0	0	0	119	176	176	113	113	9.220000267	7.625	0.792999983	4.489999771	0.314999998	95	0.119000003	57.02999878	1.109	7.374000072	49.20000076	179	28.29999924	99.5	2.599999905	50	15.10000038	1.159999967
377327	71	1	17.76319444	1.025694444	40	2.594722222	0	90.3631	1	1	1	0	0	0	0	1	1	0	6	18	0	0	0	0	0	0	164	179	179	153	153	11.72999954	10.40499973	1.008999944	3.869999886	0.375	131	0.180000007	58.31999969	1.109	7.445000172	32.09999847	118	22.20000076	98.30000305	0.899999976	40	12.89999962	0.949999988
377587	66	1	18.88402778	13.70138891	24	3.008055554	0	106.93683	1	0	1	0	0	0	0	0	1	0	4	17	0	0	0	0	0	0	133	189	189	103	103	15.05000019	13.1239996	1.29400003	3.220000029	0.294999987	96	0.143000007	1.75	0.72299999	7.453999996	34	256	23.5	100	1.399999976	50	16.60000038	1.309999943
378594	56	1	14.96736111	4.911805556	25	4.009444445	0	94.88459	0	1	1	0	0	0	0	0	0	0	4	22	0	0	0	0	0	0	255	327	327	255	255	20.635	18.13699999	0.75999999	4.099999905	0.372000009	125	0.25999999	61.81000137	0.870000005	7.426000118	35.40000153	169	22.89999962	99.69999695	3.299999952	50	15.80000019	1.230000019
378655	56	1	3.901388889	0.8375	19	5.47138889	0	57.39921	1	1	0	0	0	0	0	0	0	0	3	12	0	0	0	0	0	0	174	243	243	174	174	12.81000042	11.31099987	0.56400001	2.539999962	0.246000007	81	0.170000002	61.99000168	0.391000003	7.489999771	39.90000153	218	28.9	100	1.399999976	50	13.30000019	0.99000001
378698	74	1	1.609722222	0.580555556	15	0.047916335	0	47.58504	1	1	1	0	0	0	0	0	1	0	4	24	0	0	0	0	0	0	175	207	207	151	175	6.110000134	5.382999897	0.629000008	4.559999943	0.430000007	143	0.186000004	34.70000076	0.035	7.368999958	42.40000153	106	23.79999924	98.09999847	2	50	14.80000019	1.129999995
379147	46	1	23.22534167	13.075	39	2.7975	0	88.77293	1	0	0	0	0	0	0	0	1	0	7	20	0	0	0	0	0	0	28	80	80	24	24	8.449999809	7.157000065	0.514999986	3.529999971	0.335999995	109	0.0285	4.860000134	1.109	7.369999886	31.29999924	97.09999847	17.70000076	97.80000305	1.299999952	50	17.35	1.425
379210	43	1	16.98958333	9.993055555	26	3.032222222	0	80.21679	1	1	1	1	0	0	0	0	1	0	1	8	0	0	0	0	0	0	312.5	380.5	395.5	278	278	20.635	18.13699999	2.025000095	5.240000129	0.451000005	154	0.2965	3.730000019	0.082000002	7.366000175	39.5	110	22.10000038	98.30000305	5.30000031	50	13.5	1.049999952
379413	73	1	6.990277778	4.890277778	15	3.004166666	0	50.35668	0	1	0	0	0	0	0	0	1	0	7	19	0	0	0	0	0	0	126	140	140	126	126	12.73999977	10.68900013	0.841000021	3.539999962	0.31400001	107	0.119999997	57.77000046	0.5	7.34800005	44.20000076	224	23.89999962	99.80000305	2.700000048	50	17.35	1.389999986
379743	74	1	2.63125	1.680555555	20	3.164722222	0	87.10913	1	0	1	1	0	0	0	0	1	0	3	21	0	0	0	0	0	0	81	108	114	81	81	11.10999966	9.920999527	0.699999988	2.75999999	0.254000008	88	0.100000001	17.85	1.109	7.425000191	33.20000076	99	21.70000076	98.30000305	0.899999976	40	14.60000038	1.120000005
380315	56	0	1.554166667	0.7	15	3.403333334	0	50.73712	0	0	0	0	0	0	0	0	1	0	4	18	0	0	0	0	0	0	196	251	251	176	196	9.56000042	7.532999992	1.366999984	4.039999962	0.370999992	125	0.200000003	115.6	0.114	7.493000031	30	132	23.29999924	99.30000305	1.899999976	40	13.60000038	1.019999981
380338	39	1	4.49375	2.565277778	10	1.663055556	0	39.17249	0	1	1	0	0	0	0	0	1	0	6	21	0	0	0	0	0	0	222	267	267	215	222	12.56000042	10.32400036	1.33099997	4.389999866	0.421000004	136	0.25999999	42.79999924	0.242	7.34499979	42.09999847	126	22.79999924	98.59999847	2.200000048	50	13.5	1.00999999
380731	20	1	1.252083333	0.55	13	2.802777778	0	22.03638	1	1	0	0	0	0	0	0	0	0	2	15	0	0	0	0	0	0	194	187	187	181	194	11.85999966	9.666000366	1.434999943	3.809999943	0.349999994	118	0.180000007	156.8	0.087	7.506999969	28.79999924	304	22.79999924	100.0999985	0.899999976	45	15	1.149999976
380844	64	0	6.610416667	0.59375	20	0.8175	0	38.7084	0	1	0	0	0	0	0	0	1	0	5	22	0	0	0	0	0	0	199	203	203	199	199	10.98999977	9.088999748	1.230999947	4.139999866	0.379000008	132	0.230000004	16.03000069	0.043	7.46999979	28.29999924	176	20.60000038	99.59999847	3.200000048	50	13.10000038	0.970000029
380965	52	0	3.685416667	0.911805556	12	3.655277779	0	36.89475	0	0	1	0	0	0	0	0	1	0	4	15	0	0	0	0	0	0	140	215	215	136	136	8.520000458	6.833000183	1.159000039	3.960000038	0.307999998	100	0.170000002	10.3	1.109	7.423999786	37.40000153	92	24.39999962	97.65	0.5	50	13.39999962	1
381555	38	0	2.379166667	0.409027778	12	2.585833334	0	23.71826	0	0	0	0	0	0	0	0	1	0	6	19	0	0	0	0	0	0	294	290	290	234	234	15.22000027	13.24100018	1.399999976	3.569999933	0.32100001	105	0.224000007	0.5	0.338	7.383999825	36.5	249	21.29999924	99.40000153	2.700000048	50	13.5	1.019999981
381685	72	1	5.779166667	3.775694445	18	2.833055556	0	60.35416	0	0	1	0	0	0	0	0	0	0	9	20	0	0	0	0	0	0	196	217	217	152	152	9.390000343	6.337999821	2.207000017	4.489999771	0.382999986	126	0.207000002	142.3200073	0.632000029	7.464000225	34.20000076	195	24.29999924	99.30000305	1.200000048	50	17.20000076	1.370000005
382456	75	1	1.597222222	0.793055556	38	3.126388889	0	61.86465	1	1	1	0	0	0	0	1	1	0	7	29	0	0	0	0	0	0	182	159	159	159	159	8.399999619	6.921999931	0.958000004	4.320000172	0.393999994	131	0.209999993	184.3999939	0.259000003	7.474999905	31.39999962	80	23.39999962	97.65	3.099999905	40	12.89999962	0.99000001
382610	49	0	18.59375	13.70138891	23	3.168888888	0	88.04814	0	0	0	0	0	0	0	0	1	0	6	26	0	0	0	0	0	0	83	193	193	83	83	18.18000031	16.34399986	0.745000005	3.25	0.293000013	101	0.082999997	30.05999947	1.109	7.460000038	33.29999924	184	23.89999962	99.59999847	1.200000048	50	15.39999962	1.190000057
382819	51	1	3.309027778	1.315972222	25	5.166944443	0	45.0126	0	0	0	0	0	0	0	0	0	0	5	9	0	0	0	0	0	0	192	206	206	192	192	4.059999943	2.987999916	0.640999973	2.930000067	0.287	96	0.200000003	59.25	0.206	7.395999908	47.70000076	174	28.9	99.40000153	0.5	50	14.60000038	1.120000005
382898	51	0	1.786805556	0.222222222	15	5.21111111	0	32.1495	0	0	0	0	0	0	0	0	0	0	5	19	0	0	0	0	0	0	211	247	247	127	127	15.42000008	14.21700001	0.586000025	3.24000001	0.291999996	95	0.209999993	18.89999962	0.093	7.428999901	37.79999924	278	24.60000038	99.80000305	1.299999952	37.5	15.6	1.25
383230	57	1	2.672222222	0.901388889	19	4.180833334	0	51.91354	0	0	1	0	0	0	0	0	0	0	4	14	0	0	0	0	0	0	109	209	209	101	101	18.39999962	16.19199944	0.90200001	3.589999914	0.344999999	113	0.129999995	61.77000046	0.043	7.513999939	31.70000076	135	25.39999962	99.19999695	1.299999952	40	15.39999962	1.190000057
383907	53	1	14.5	8.458333333	26	4.35888889	0	66.62779	1	1	0	1	0	0	0	0	1	0	4	26	0	0	0	0	0	0	117	182	182	73	73	9.649999619	8.444000244	0.888000011	3.50999999	0.31099999	104	0.108000003	3.440000057	1.109	7.379000187	31.79999924	214	18.29999924	99.80000305	2.799999952	50	15.80000019	1.230000019
384136	68	0	23.22534167	13.70138891	27	1.202222222	0	118.86574	0	0	0	0	0	0	0	0	1	0	6	28	0	0	0	0	0	0	162	274	274	118	118	14.43000031	12.87199974	0.707000017	3.829999924	0.319999993	107	0.180000007	172.5	0.212	7.520999908	28.70000076	258	23.79999924	100.1999969	5.30000031	50	15.19999981	1.169999957
384393	52	1	5.854861111	4.065972222	9	3.312499999	1	40.11145	1	1	1	0	0	0	0	0	1	0	5	20	0	0	0	0	0	0	252	235	235	252	252	20.40999985	18.13699999	0.837000012	4.96999979	0.416999996	137	0.270000011	57.56000137	0.097000003	7.486999989	33.70000076	84	25.79999924	98.69999695	2.900000095	50	13.80000019	1.039999962
384751	59	0	1.303472222	0.546527778	14	5.352222223	0	32.17784	0	1	1	0	0	0	0	0	1	0	3	15	0	0	0	0	0	0	234	265	265	209	209	7.75	5.532999992	1.697000027	3.819999933	0.354999989	118	0.187000006	82.65000153	1.109	7.447000027	32.40000153	155	22	99.19999695	1.600000024	50	14.80000019	1.129999995
385101	50	1	2.415277778	0.547916667	19	3.823055556	0	38.66544	0	1	0	0	0	0	0	0	0	0	4	6	0	0	0	0	0	0	192	269	269	174	192	9.789999962	8.625	0.361999989	4.090000153	0.358999997	120	0.209999993	59.11000061	1.109	7.368000031	36.29999924	225	20.5	100	4.300000191	50	13.80000019	1.039999962
385308	64	1	2.377777778	0.284722222	22	3.905555554	0	50.44506	0	0	1	0	0	0	0	0	0	0	7	21	0	0	0	0	0	0	109	188	188	109	109	8.270000458	7.873000145	0.223000005	3.609999895	0.31400001	100	0.109999999	4.83	0.213	7.354000092	40.5	242	22.20000076	100	4.599999905	50	14.5	1.110000014
385546	34	1	6.502777778	1.60625	13	4.023611112	0	53.87052	1	1	1	0	0	0	0	0	1	0	1	14	0	0	0	0	0	0	192	219	219	192	192	16.92000008	14.1619997	1.827000022	4.179999828	0.372999996	123	0.189999998	54.83000183	0.239999995	7.296999931	50.09999847	81	23.79999924	97.65	3	50	14	1.059999943
385779	51	1	5.632638889	1.649305556	13	3.931944446	0	42.52863	0	1	1	0	0	0	0	0	1	0	4	15	0	0	0	0	0	0	222	213	213	191	222	12.85999966	11.21399975	1.105999947	4.389999866	0.370999992	128	0.230000004	58.88000107	0.5	7.418000221	36.59999847	65	23.20000076	97.65	2.200000048	50	13.39999962	1
386476	35	0	2.635416667	1.686111111	19	2.576111112	0	54.63309	0	0	0	0	0	0	0	0	1	0	6	19	0	0	0	0	0	0	167	277	277	93	93	15.15999985	14.02299976	0.393999994	3.559999943	0.312999994	108	0.180000007	54.81000137	0.254	7.519999981	25.5	298	21.29999924	100.3000031	2.799999952	50	16.29999924	1.279999971
386637	37	1	2.840972222	1.841666667	17	4.007500001	0	50.3796	1	1	1	1	0	0	0	0	0	0	6	11	0	0	0	0	0	0	116	148	148	116	116	9.550000191	7.688000202	1.09800005	4.440000057	0.379000008	130	0.140000001	49.13999939	0.135	7.504000187	31.5	109	24.60000038	98.80000305	2	50	15	1.149999976
386791	42	0	1.027778	0.2361111	16	2.876667	0	39.26216	1	1	0	0	0	0	0	0	0	0	2	13	0	0	0	0	0	0	47	81	81	47	47	6.75	5.6	0.6	2.43	0.198	63.5	0.04	6.6	0.271	7.394	40.4	136	23.9	97.8	2	40	15.7	1.25
386826	47	1	2.152083333	1.200694444	20	2.445	0	38.33021	1	1	0	0	0	0	0	0	0	0	6	20	0	0	0	0	0	0	91	151	151	88	91	10.85999966	9.121999741	0.976999998	3.789999962	0.356000006	123	0.109999999	57.34000015	0.330000013	7.440000057	34.20000076	191	22.79999924	100.0999985	1	50	16.79999924	1.330000043
387356	69	0	5.503472222	0.506944444	20	3.235277777	0	64.25507	0	1	1	0	0	0	0	0	0	0	5	28	0	0	0	0	0	0	148	229	229	148	148	10.55000019	8.239999771	1.582999945	2.900000095	0.254000008	86	0.159999996	49.04000092	0.077	7.478000164	29.60000038	179	21.79999924	100.1999969	2.599999905	50	14.89999962	1.149999976
387396	56	1	1.378472222	0.38125	15	3.193611113	0	42.06348	1	0	0	0	0	0	0	0	1	0	7	15	0	0	0	0	0	0	162	221	221	151	162	8.869999886	6.217999935	1.792000055	4.480000019	0.388000011	126	0.159999996	10.52999973	0.068999998	7.349999905	45.20000076	192	24.29999924	99.09999847	1.600000024	50	16.89999962	1.340000033
387611	68	0	8.427083	6.503472	14	5.563333	0	67.02318	0	0	1	0	0	0	0	0	1	0	4	19	0	0	0	0	0	0	228	375	375	223	223	9.47	7.955	0.862	3.16	0.283	94	0.227	6.3	0.258	7.449	32.7	209	22.4	99.8	3	50	13.1	0.99
387748	42	1	3.226388889	2.291666667	16	4.334444443	0	44.63301	0	1	1	0	0	0	0	0	1	0	6	18	0	0	0	0	0	0	193	227	227	176	193	9.31000042	7.05700016	1.572999954	3.799999952	0.372000009	126	0.200000003	60	0.68	7.387000084	45.40000153	162	26.39999962	99.90000153	1.399999976	50	13.30000019	0.99000001
388159	40	1	8.025694444	0.975	20	1.73388889	0	45.15281	1	1	1	1	0	0	0	0	0	0	1	4	0	0	0	0	0	0	251	274	274	251	251	14.46000004	12.18999958	1.605000019	4.940000057	0.423999995	138	0.289999992	34.56000137	0.5	7.326000214	48.5	122	24.39999962	98.59999847	3.200000048	40	14.5	1.110000014
388282	56	1	9.905556	7.896528	24	1.800556	0	78.01336	1	1	0	0	0	0	0	0	1	0	2	10	0	0	0	0	0	0	227	233	233	148	148	20.635	17.939	2.452	3.03	0.315	103	0.26	172.4	0.255	7.2335	50.5	126	17.1	98.6	4.2	50	15.6	1.25
388370	50	1	8.709027778	7.910416667	18	3.201388889	0	74.12775	0	0	0	0	0	0	0	0	1	0	10.5	28	0	0	0	0	0	0	83	290	290	83	83	14.10000038	13.14099979	0.536000013	3.25	0.280999988	96	0.079999998	47.31999969	0.11	7.31400013	44.09999847	194	21.79999924	100	5.30000031	57.5	15.30000019	1.190000057
388459	53	1	1.361805555	0.506944444	18	3.362222223	0	59.33741	1	1	0	1	0	0	0	0	0	0	2	6	0	0	0	0	0	0	233	266	266	186	205	14.57999992	13.09300041	0.860000014	3.930000067	0.368000001	125	0.239999995	5.789999962	0.202	7.356999874	43.70000076	167	23.89999962	99.59999847	1.899999976	50	13.30000019	0.99000001
388648	63	1	2.629166667	0.834722222	17	2.093055557	0	38.39291	1	1	1	0	0	0	0	0	0	0	1	11	0	0	0	0	0	0	177	177	177	154	177	10	8.159999847	1.200000048	4.369999886	0.400999993	136	0.219999999	28.43000031	0.248	7.360000134	43.90000153	138	24.60000038	99.09999847	3.099999905	50	14.5	1.110000014
388788	51	0	1.489583333	0.601388889	27	4.693333332	0	34.9499	0	0	0	0	0	0	0	0	0	0	2	14	0	0	0	0	0	0	204	275	224	194	199	18.37000084	17.15800095	0.495999992	4.269999981	0.36500001	122	0.219999999	58.77999878	0.349999994	7.539999962	21.5	300	19.39999962	100	1.600000024	50	13.39999962	1.00999999
388902	75	1	4.927083333	1.916666667	19	4.497777778	0	69.99289	1	0	1	1	0	0	0	0	1	0	5	21	0	0	0	0	0	0	174	259	259	149	149	11.55000019	9.875	0.912	4.199999809	0.384000003	127	0.143000007	86.5	0.261999995	7.381999969	39.70000076	146	23.10000038	98.90000153	1.700000048	50	14.69999981	1.129999995
388949	61	1	11.92778	6.209722	29	1.381111	0	81.6139	0	1	1	0	0	0	0	0	1	0	7	14	0	0	0	0	0	0	103	106	143	86	103	7.69	6.198	1.13	4.09	0.381	135	0.12	90.78	1.109	7.422	33.9	245	21.6	100	2.2	50	13.4	1.05
389033	40	1	3.631944444	2.631944444	21	4.568333333	0	45.84255	0	1	1	0	0	0	0	0	1	0	4	10	0	0	0	0	0	0	188	270	270	188	188	8.319999695	6.572999954	0.790000021	3.319999933	0.279000014	88	0.179000005	58.47999954	0.300000012	7.481999874	35	148	25.89999962	99.19999695	3.299999952	50	15.19999981	1.179999948
389541	65	1	5.484027778	0.567361111	15	2.795833334	0	43.66672	0	1	1	0	0	0	0	0	0	0	4	13	0	0	0	0	0	0	261	275	275	237	237	13.46000004	11.10400009	1.56099999	3.660000086	0.347000003	117	0.25999999	54.15000153	0.5	7.420000076	34.20000076	262	21.89999962	100	1.5	50	13.5	1.019999981
389627	55	1	7.204167	5.266667	17	6.295694999	0	67.47566	1	1	1	0	0	0	0	0	1	0	4	19	0	0	0	0	0	0	178	203	203	178	178	8.37	6.503	1.348	4.36	0.401	134	0.156	126.6	0.145	7.407	34.2	130	21.2	99.2	1.5	50	15.7	1.28
389684	59	0	1.303472222	0.501388889	14	0.047916335	0	56.03821	0	0	1	0	0	0	0	0	0	0	3	20	0	0	0	0	0	0	202	253	253	190	202	13.93000031	11.17199993	2.075999975	4.039999962	0.354999989	116	0.230000004	7.099999905	0.075	7.383999825	36	200	20.89999962	99.80000305	0.899999976	45	13.80000019	1.049999952
389700	58	1	1.438888889	0.597222222	13	4.315277777	0	39.96919	0	0	0	0	0	0	0	0	1	0	2	12	0	0	0	0	0	0	271	252	252	271	271	13.27000046	11.79699993	0.809000015	4.139999866	0.38499999	124	0.2965	19.7	0.104	7.388000011	39.5	177	23	99.69999695	0.600000024	50	14.19999981	1.090000033
390170	72	1	1.505555556	0.738888889	28	3.148055556	0	33.50652	0	0	0	0	0	0	0	1	1	0	5	13	0	0	0	0	0	0	114	164	164	114	114	9.180000305	8.574000359	0.303000003	3.529999971	0.331	109	0.140000001	58.29000092	0.160999998	7.337999821	51.95	173	27.70000076	99.5	0.699999988	50	14.19999981	1.090000033
390341	48	0	2.659722222	0.646527778	14	3.54888889	0	49.10296	0	1	1	0	0	0	0	0	0	0	3	18	0	0	0	0	0	0	265	306	306	230	252	7.829999924	6.506999969	0.829999983	4.269999981	0.287	85	0.289999992	22.69000053	0.086999997	7.399000168	32.79999924	168	19.79999924	99.80000305	2.099999905	45	14.89999962	1.159999967
390421	50	0	5.225694	2.315972	11	0.9825	0	34.2813	0	0	0	0	0	0	0	0	1	0	3	16	0	0	0	0	0	0	183	238	238	181	183	9.95	8.91	0.59	4.38	0.39	132	0.19	0.5	0.034	7.372	32	197	18.7	99.7	3.5	40	12.4	0.95
390501	87	0	8.990972	4.923611	40	0.8633333	0	113.9609	0	0	0	0	0	0	0	0	0	0	3	28	0	0	0	0	0	0	299	380.5	395.5	291.5	295.5	7.25	5.72	1.09	3.22	0.294	96	0.252	31.7	0.091	7.6055	35.8	62	28.9	97.65	2.6	40	14.5	1.13
390675	62	1	8.493055556	6.554166667	19	2.582222223	0	78.8115	0	1	0	0	0	0	0	0	0	0	10	22	0	0	0	0	0	0	63	112	112	41	41	7.059999943	6.522999763	0.289000005	3.230000019	0.323000014	108	0.052000001	169.3	0.211	7.414999962	34.40000153	175	21.60000038	99.80000305	1.799999952	45	15.69999981	1.24000001
390699	71	1	18.52152778	9.716666667	40	2.466111113	0	76.0879	1	1	0	0	0	0	0	1	1	0	10.5	21	0	0	0	0	0	0	156	168	168	135	156	7.889999866	6.998000145	0.386999995	3.369999886	0.317999989	106	0.170000002	60.95000076	0.34799999	7.387000084	38.90000153	149	23.5	99.69999695	2.799999952	45	15	1.169999957
390711	57	1	2.158333333	0.323611111	9	3.459999998	0	25.81143	1	1	0	0	0	0	0	0	0	0	4	15	0	0	0	0	0	0	159	226	226	159	159	7.690000057	6.236999989	1.037999988	3.980000019	0.382999986	131	0.189999998	61.43999863	0.323	7.348999977	36.20000076	241	19.79999924	99.90000153	4.5	50	14	1.070000052
390752	71	0	18.48888889	13.70138891	28	5.236944444	0	92.14525	0	0	0	0	0	0	0	0	1	0	9	28	0	0	0	0	0	0	145	253	284	133	136	13.92000008	11.94299984	1.447999954	3.359999895	0.296000004	101	0.134000003	11.19999981	0.103	7.528999805	26.89999962	212	22.29999924	99.40000153	3.900000095	50	14.60000038	1.110000014
390905	52	0	9.676388889	7.926388889	16	2.80111111	0	61.36351	0	1	1	0	0	0	0	0	0	0	4	15	0	0	0	0	0	0	154	224	224	154	154	11.52000046	10.47200012	0.56400001	3.529999971	0.328999996	110	0.180000007	51.18999863	0.075000003	7.480999947	27.39999962	141	20.79999924	99.80000305	1	50	13.60000038	1.029999971
390935	40	1	3.594444444	0.638194444	10	2.968055556	0	31.18847	0	0	1	0	0	0	0	0	0	0	1	11	0	0	0	0	0	0	217	228	228	217	217	13.26000023	11.36400032	1.008000016	3.950000048	0.354000002	125	0.239999995	47.31999969	0.068999998	7.494999886	28.79999924	233	23	100	2	50	13.39999962	1.00999999
391042	74	1	23.22534167	13.70138891	25	3.426944443	0	111.54245	0	1	0	0	0	0	0	0	1	0	10	24	0	0	0	0	0	0	197	253	279	197	199	12.48999977	10.69099998	0.723999977	3.839999914	0.340000004	115	0.200000003	34.4	0.075	7.448999882	32.29999924	170	21.89999962	99.90000153	0.800000012	45	15.10000038	1.159999967
391542	70	1	1.3125	1.072916667	10	3.959166667	0	33.97736	1	1	0	0	0	0	0	0	1	0	8	26	0	0	0	0	0	0	170	235	235	157	157	7.71999979	6.894000053	0.587000012	3.299999952	0.326000005	106	0.159999996	161.1000061	1.109	7.386000156	46.5	123	27.29999924	99.30000305	1.200000048	40	14.60000038	1.110000014
391703	71	0	23.22534167	13.70138891	40	4.168333332	1	129.303505	0	0	1	0	0	0	0	0	1	0	7	28	0	0	0	0	0	0	120	159	159	88	120	20.635	18.13699999	1.427999973	3.599999905	0.316000015	105	0.159999996	38.43000031	0.5	7.478000164	27.70000076	59	21.39999962	97.65	1.5	50	16.79999924	1.330000043
391965	65	1	5.559722222	1.8875	20	3.488333333	0	47.96186	0	1	1	0	0	0	0	0	1	0	10.5	22	0	0	0	0	0	0	129	172	172	124	124	9.720000267	9.282999992	0.272000015	3.329999924	0.298000008	104	0.129999995	64.5	0.552999973	7.421999931	33.70000076	243	21.70000076	100	1.799999952	50	15.19999981	1.169999957
392068	66	0	5.295833333	4.526388889	32	2.876666666	0	54.69018	0	0	1	0	0	0	0	0	1	0	4	16	0	0	0	0	0	0	97	155	155	87	97	8.840000153	7.921000004	0.635999978	2.710000038	0.244000003	78	0.085000001	200	0.799000025	7.31799984	45.59999847	189	22.70000076	99.30000305	1.200000048	45	15.69999981	1.220000029
392090	60	1	16.89791667	1.695833333	24	4.049444446	0	72.94354	0	1	1	0	0	0	0	0	1	0	7	22	0	0	0	0	0	0	111	157	157	111	111	3.789999962	2.724999905	0.910000026	2.700000048	0.273000002	91	0.078000002	198.2700043	1.109	7.513999939	27.10000038	93.09999847	21.70000076	98.40000153	2.299999952	50	14.89999962	1.139999986
392173	66	0	4.4125	1.431944444	18	4.192222222	0	56.3825	0	0	1	0	0	0	0	0	0	0	5	17	0	0	0	0	0	0	108	162	162	108	108	5.730000019	4.945000172	0.601999998	2.910000086	0.27700001	89	0.119999997	61.70000076	1.109	7.389999866	33.90000153	204	20.5	100	3	45	15.30000019	1.179999948
392176	79	1	4.798611111	1.916666667	24	2.609444443	0	72.37252	1	1	1	0	0	0	0	0	1	0	6	20	0	0	0	0	0	0	135	244	244	135	135	13.14999962	11.63799953	0.671000004	3.460000038	0.307999998	102	0.150000006	53.84999847	0.282000005	7.355999947	41.5	74	23	97.65	0.899999976	50	14.19999981	1.080000043
392523	49	1	11.67569	1.6375	18	2.920833	0	60.20187	1	1	1	0	0	0	0	0	0	0	2	13	0	0	0	0	0	0	226	322	322	194	223	10.6	8.33	1.64	3.65	0.318	109	0.187	21.4	0.056	7.454	34.6	133	24.1	98.8	2.3	37.5	14.4	1.14
392775	64	1	4.434027778	2.413194444	30	4.903333332	0	76.80329	0	1	1	1	0	0	0	0	1	0	3	18	0	0	0	0	0	0	162	198	198	162	162	7.050000191	5.131999969	1.600000024	2.75	0.25999999	86	0.150000006	63.88000107	0.071000002	7.390999794	33.40000153	150	19.79999924	99.90000153	2	45	15.80000019	1.230000019
392816	49	0	2.517361111	1.579861111	13	3.516666665	0	79.33444	0	0	1	0	0	0	0	0	0	0	0	10	0	0	0	0	0	0	188	232	232	170	188	11.35999966	9.803999901	0.966000021	3.859999895	0.367000014	117	0.209999993	15.16	0.104	7.339000225	37.90000153	171	19.89999962	99.5	1.100000024	50	15.69999981	1.220000029
393288	55	1	4.623611111	2.772916667	18	3.651666667	0	47.56619	1	1	1	0	0	0	0	0	1	0	7	21	0	0	0	0	0	0	171	229	229	153	171	15.80000019	13.96700001	0.773999989	4.110000134	0.379000008	125	0.189999998	56.06000137	0.177000001	7.301000118	49.09999847	119	23.20000076	98.5	2.700000048	50	14.89999962	1.139999986
393326	56	0	1.703472222	0.745138889	15	3.137777777	0	40.42805	0	0	0	0	0	0	0	0	0	0	5	18	0	0	0	0	0	0	263	289	343	193	263	12.90999985	11.07699966	0.941999972	3.920000076	0.349999994	114	0.289999992	0.65	0.391000003	7.565999985	21	264	19.5	100	1.299999952	50	14	1.059999943
393671	66	0	5.493055555	3.596527778	13	3.974166665	0	46.7197	0	0	1	0	0	0	0	0	1	0	4	17	0	0	0	0	0	0	103	144	144	103	103	4.570000172	3.802000046	0.497999996	2.609999895	0.236000001	79	0.109999999	63.65000153	0.208000004	7.545000076	24.79999924	170	21.89999962	100	2.799999952	50	15.69999981	1.220000029
393801	80	1	11.80763889	2.735416667	40	0.995277777	0	92.10417	1	1	0	0	0	0	0	1	1	0	4	16	0	0	0	0	0	0	252	255	255	252	252	10.52999973	8.855999947	0.800000012	4	0.386999995	127	0.223000005	62.18999863	0.114	7.352000237	48.5	126	26.20000076	98.30000305	1.600000024	57.5	14.60000038	1.110000014
394129	72	1	16.84375	13.70138891	30	5.502222	0	104.1589	0	1	0	0	0	0	0	0	0	0	9	24	0	0	0	0	0	0	139	192	197	139	139	13.91	11.67	1.43	4.49	0.451	159	0.114	7.51	0.098	7.505	29.5	130	23.1	98.5	1.9	40	14.3	1.13
394355	60	0	1.666667	0.6944444	9	3.673889	0	35.35071	0	1	0	0	0	0	0	0	0	0	3	16	0	0	0	0	0	0	227	289	289	204	204	6.1	3.514	2.245	3.41	0.33	108	0.192	11.7	0.074	7.538	27.9	258	23.7	99.7	1.7	50	13.2	1.02
394478	53	1	20.24236111	13.70138891	23	3.169999999	0	70.23159	1	0	1	0	0	0	0	0	1	0	4	11	0	0	0	0	0	0	75	80	80	38	38	20.635	18.13699999	1.539999962	4.769999981	0.453000009	147	0.090000004	63.83000183	0.5	7.335000038	44.59999847	64	23.20000076	97.65	0.899999976	50	12.89999962	0.949999988
394619	63	0	2.347222222	1.319444444	11	3.63	0	37.82533	0	0	1	0	0	0	0	0	0	0	6	14	0	0	0	0	0	0	143	219	219	143	143	7.630000114	6.623000145	0.67900002	4.010000229	0.344000012	118	0.140000001	22.29000092	0.097999997	7.301000118	44.90000153	214	22.39999962	99.69999695	1.899999976	50	15.19999981	1.169999957
394870	65	1	9.84375	4.885417	19	4.393889	0	67.02793	0	1	1	0	0	0	0	0	1	0	5	15	0	0	0	0	0	0	185	227	227	154	162	11.23	10.253	0.853	3.93	0.35	119	0.165	3.3	0.143	7.472	33.3	196	24.1	99.5	2.6	37.5	13.9	1.09
395199	58	1	8.463888889	6.445138889	18	1.635555557	0	56.13611	1	1	1	0	0	0	0	0	1	0	6	15	0	0	0	0	0	0	187	218	218	164	175	14.67000008	13.36400032	0.556999981	4.119999886	0.377000004	123	0.187999994	1.549999952	0.071999997	7.362999916	46.09999847	127	25.60000038	98.69999695	1.399999976	50	13.39999962	1
395409	67	0	20.75903	13.70138891	40	1.018333	0	129.303505	0	0	1	0	0	0	0	0	1	0	5	29	0	0	0	0	0	0	195	200	285	195	195	7.59	6.27	0.96	3.63	0.311	105	0.176	81.6	0.063	7.501	25.2	152	19.9	99.5	1.1	50	17.1	1.39
396290	62	1	4.665277778	3.716666667	21	4.649166667	0	59.39505	0	0	0	0	0	0	0	0	1	0	10.5	12	0	0	0	0	0	0	96	277	277	94	94	15.90999985	13.5710001	1.001999974	3.069999933	0.277999997	96	0.100000001	56.45000076	0.136000007	7.359000206	41.70000076	237	23	100	2.5	50	16.20000076	1.269999981
396865	77	1	10.76041667	0.649305555	13	0.047916335	0	34.21733	0	0	1	0	1	0	0	0	1	0	8	24	0	0	0	0	0	0	92	88	88	92	92	5.159999847	4.535999775	0.351000011	2.789999962	0.257999986	83	0.109999999	63.52999878	1.109	7.387000084	31.5	97	18.5	98.30000305	0.699999988	37.5	16.29999924	1.279999971
397709	52	1	11.25902778	10.48125	18	3.400555555	0	59.56016	0	1	0	0	0	0	0	0	1	0	6	18	0	0	0	0	0	0	175	210	210	175	175	15.86999989	14.64799976	0.873000026	4.519999981	0.389999986	133	0.189999998	49.40000153	0.076	7.400000095	35.70000076	200	21.60000038	99.90000153	4.900000095	50	16.29999924	1.279999971
397712	69	1	8.309722222	3.323611111	15	4.541944445	0	64.64718	1	1	1	0	0	0	0	0	1	0	9	24	0	0	0	0	0	0	155	214	214	155	155	11.82999992	10.68200016	0.485000014	3.670000076	0.337000012	114	0.180000007	45.81000137	0.085000001	7.460000038	30.5	216	21.5	100	0.899999976	50	15.19999981	1.169999957
398309	62	1	3.588194444	0.492361111	18	5.682777778	0	61.68915	1	1	1	0	0	0	0	0	1	0	1	21	0	0	0	0	0	0	204	155	356	189	189	11.47999954	10.23999977	0.758000016	3.720000029	0.323000014	113	0.270000011	7	0.041999999	7.44299984	33.20000076	242	22.60000038	99.90000153	3.900000095	50	15.30000019	1.24000001
400331	73	1	23.22534167	13.70138891	40	4.515277776	0	129.303505	0	0	1	0	0	0	0	0	1	0	10	33	0	0	0	0	0	0	140	170	170	117	140	11.68999958	10.53299999	0.526000023	3.420000076	0.296999991	96	0.159999996	60.99000168	0.391000003	7.320000172	44.40000153	122	21.89999962	99	3.5	50	15.39999962	1.190000057
400373	60	0	5.8125	2.836805556	13	1.464444444	0	57.16873	0	0	1	0	0	0	0	0	0	0	4	15	0	0	0	0	0	0	271	279	279	238	271	11.18000031	9.402000427	0.861000001	4.130000114	0.35800001	116	0.2965	32.93999863	0.048	7.459000111	31.60000038	179	21.89999962	99.80000305	1.100000024	50	13.80000019	1.039999962
400388	40	1	3.605555555	2.7125	19	3.125555556	0	41.79501	0	1	0	0	0	0	0	0	1	0	6	24	0	0	0	0	0	0	137	149	149	137	137	12.52000046	11.15499973	0.675999999	4.579999924	0.397000015	128	0.140000001	19.7	0.464	7.388000011	37.79999924	291	22.29999924	99.90000153	4.5	50	14.39999962	1.090000033
400671	67	1	23.22534167	13.70138891	40	3.393055555	0	129.303505	1	1	1	0	0	0	0	1	1	0	8	24	0	0	0	0	0	0	167	187	187	167	167	9.529999733	7.785999775	0.876999974	3.910000086	0.384000003	127	0.200000003	33.22000122	0.050000001	7.382999897	37.5	133	22.20000076	99.5	1.100000024	50	14.19999981	1.080000043
400794	66	0	3.409722222	0.611805556	17	3.3975	0	45.27797	0	0	1	0	0	0	0	0	1	0	6	16	0	0	0	0	0	0	120	177	205	120	120	6.110000134	4.520999908	1.088000059	3.329999924	0.300000012	99	0.140000001	52.88000107	0.059	7.445000172	31.89999962	247	21.70000076	100	2	50	14.5	1.100000024
400877	44	0	1.29375	0.522916667	13	2.462777779	0	30.36897	0	0	0	0	0	0	0	0	1	0	3	23	0	0	0	0	0	0	205	244	244	205	205	10	8.359999657	1.049999952	3.380000114	0.323000014	107	0.209999993	62.43999863	0.048	7.40199995	35.90000153	172	21.89999962	100	1	50	15.39999962	1.190000057
400928	52	1	1.768055555	0.775	18	2.645000002	0	40.22306	0	1	0	0	0	0	0	0	1	0	7	13	0	0	0	0	0	0	143	211	211	143	143	10.77999973	8.774999619	1.25	4.199999809	0.386999995	129	0.189999998	0.899999976	0.365	7.474999905	34.59999847	153	25	99.90000153	1.100000024	37.5	14.80000019	1.129999995
400944	37	0	4.354167	1.672222	27	4.9125	0	66.99557	0	0	0	0	0	0	0	0	1	0	5	20	0	0	0	0	0	0	179	222	222	118	118	15.44	13.54	1.3	3.67	0.33	107	0.174	6.31	0.246	7.363	38.8	233	19.60000038	99.5	2.5	40	12.5	0.93
401340	68	0	8.490972	1.523611	14	6.295694999	0	58.28672	0	0	1	1	0	0	0	0	0	0	3	20	0	0	0	0	0	0	164	175	175	118	164	9.52	7.51	1.3	4.27	0.373	123	0.148	18.1	0.347	7.476	29.9	179	22	99.9	2.4	45	14.7	1.15
402062	54	1	1.709027778	0.893055555	16	2.73	0	43.04791	1	1	1	0	0	0	0	0	0	0	5	17	0	0	0	0	0	0	234	277	277	227	227	15.27999973	12.37699986	1.527999997	3.650000095	0.358999997	119	0.239999995	61.33000183	0.163000003	7.352000237	38.70000076	169	21.10000038	99.5	2.599999905	50	13.10000038	0.970000029
402245	80	1	1.977777778	1.061111111	16	2.475277778	0	38.21735	1	0	1	0	0	0	0	1	1	0	6	10	0	0	0	0	0	0	97	134	134	91	91	8.619999886	7.705999851	0.405000001	3.75999999	0.340000004	111	0.101000004	10.94999981	0.054000001	7.330999851	48	64.90000153	24.70000076	97.65	1	50	16.10000038	1.25999999
402567	58	0	1.684027778	0.775	14	3.391111111	0	37.53867	0	0	0	0	0	0	0	0	0	0	3	10	0	0	0	0	0	0	93	120	120	74	80	6.949999809	4.455	1.76	3.42	0.305	102	0.109999999	3.890000105	0.078	7.5	31.10000038	273	24.20000076	100	1.200000048	50	14.10000038	1.070000052
402667	44	1	2.18125	1.028472	24	0.7611111	0	55.35485	0	1	1	0	0	0	0	0	1	0	1	9	0	0	0	0	0	0	285	286	355	267	267	14.48	12.438	0.927	3.85	0.397	136	0.276	0.63	0.38	7.459	28.9	173	20.2	99.8	5.2	40	13.1	1.02
402707	69	1	15.48888889	11.46458333	25	3.421111111	0	121.78522	0	1	0	0	0	0	0	0	1	0	8	17	0	0	0	0	0	0	44	121	121	44	44	8.640000343	7.690000057	0.605000019	2.49000001	0.225999996	78	0.050000001	87.30000305	0.434	7.31400013	30.60000038	208	16.1	100	5.30000031	50	17.35	1.399999976
402717	50	1	5.681944444	2.705555556	19	2.375555556	0	45.15406	1	0	1	0	0	0	0	0	1	0	3	11	0	0	0	0	0	0	254	300	300	254	254	15.25	12.9630003	1.235000014	4.860000134	0.393999994	129	0.25999999	59.45999908	0.575	7.366000175	37.5	99	21.20000076	98.30000305	3.099999905	50	14.80000019	1.129999995
403605	22	1	1.977777778	0.033333333	10	2.717499998	0	12.46026	1	1	0	0	0	0	0	0	0	0	0	15	0	0	0	0	0	0	217	215	215	217	217	12.52999973	10.17399979	1.164999962	4.349999905	0.377999991	130	0.209999993	18.89999962	0.046	7.318999767	43	270	21.5	99.69999695	3.700000048	50	14.30000019	1.090000033
403673	76	0	17.37569	0.63125	27	3.503333	0	99.92401	0	0	1	1	0	0	0	0	1	1	5	20	0	0	0	0	0	0	72	107	217	53	72	4.1	3.034	0.677	2.88	0.251	84	0.055	8.5	0.301	7.386	45.6	112	26.7	98.6	1.8	45	16.7	1.39
404375	37	1	5.801388889	4.027083333	16	2.779444445	0	45.89216	0	1	0	0	0	0	0	0	1	0	7	12	0	0	0	0	0	0	142	319	319	142	142	11.43000031	9.876000404	0.913999975	2.970000029	0.261000007	87	0.150000006	61.08000183	0.02	7.427999973	38.09999847	219	24.39999962	100	1.299999952	50	14.30000019	1.090000033
404459	50	0	22.375	13.70138891	31	1.570277777	0	129.303505	0	1	0	0	0	0	0	0	1	0	5	29	0	0	0	0	0	0	92	168	247	83	92	8.43999958	7.468999863	0.532000005	4.300000191	0.351999998	123	0.100000001	132.9	0.5	7.388000011	36.09999847	99	21.20000076	98.40000153	4.599999905	50	16	1.25
405166	64	0	2.765972222	2.528472222	18	1.477777776	0	35.00834	0	0	1	1	0	0	0	0	1	0	0	26	0	0	0	0	0	0	161	197	197	161	161	9.899999619	8.364999771	1.108999968	3.660000086	0.321999997	104	0.158999994	16.03000069	0.031	7.290999889	44.09999847	161	20.60000038	99.19999695	3.700000048	45	15.60000038	1.210000038
405425	59	1	5.570138889	1.588888889	20	1.884722222	0	58.46422	0	1	1	0	0	0	0	0	1	0	8	15	0	0	0	0	0	0	61	67	67	46	46	7.070000172	5.5	0.870000005	2.819999933	0.286000013	93	0.07	54.13000107	0.326999992	7.383999825	39.59999847	153	23.29999924	100	3	50	16.29999924	1.279999971
405752	69	1	11.96875	9.836806	25	4.648611	0	89.38057	1	1	0	0	0	0	0	0	1	0	5	18	0	0	0	0	0	0	145	185	247	145	145	14.83	13.866	0.519	3.73	0.336	118	0.131	71	0.429	7.462	32.9	122	23.2	99.2	1.7	50	15.4	1.21
406005	86	0	2.702083	1.582639	14	0.9711111	0	26.10455	0	0	1	0	0	0	0	0	0	0	4	27	0	0	0	0	0	0	182	265	328	182	182	5.36	3.84	1.08	3.28	0.279	95	0.126	13.31	0.544	7.409999847	36.8	269	22.89999962	99.90000153	1.5	50	14.7	1.16
407010	62	0	1.5	0.069444445	22	2.231666666	0	45.03952	0	0	0	0	0	0	0	0	1	0	5	15	0	0	0	0	0	0	312.5	315	315	261	261	9.979999542	8.074000359	1.437000036	4.010000229	0.370999992	124	0.229000002	1.460000038	0.027000001	7.478000164	28.39999962	242	20.79999924	99.59999847	1	50	13.60000038	1.019999981
407012	45	1	3.278472222	2.702083333	16	6.229999999	0	45.21337	1	1	0	0	0	0	0	0	0	0	1	12	0	0	0	0	0	0	312.5	340	340	291.5	295.5	12	11.38799953	0.456	4.369999886	0.35800001	121	0.2965	61.20000076	0.123	7.40500021	34.20000076	238	21.29999924	99.90000153	2.400000095	50	12.60000038	0.930000007
407016	71	0	9.94375	8.914583333	28	3.747499999	0	71.56132	0	1	0	0	0	0	0	0	1	0	5	20	0	0	0	0	0	0	172	233	233	142	142	9.289999962	7.339000225	1.421000004	3.269999981	0.32100001	105	0.164000005	14.60000038	0.082000002	7.392000198	34	120	20.20000076	98.59999847	2.799999952	50	14.19999981	1.080000043
407469	69	1	1.754166667	13.70138891	14	5.35361111	1	48.39562	0	0	0	0	0	0	0	0	1	0	4	15	0	0	0	0	0	0	148	229	229	148	148	9.699999809	8.215999603	0.883000016	4.019999981	0.379000008	122	0.170000002	60.65999985	0.342	7.359000206	41.59999847	134	22.89999962	99.09999847	2	50	15.30000019	1.179999948
408883	61	1	2.666666667	1.6875	13	4.205833334	0	41.82422	1	0	1	0	0	0	0	0	0	0	4	10	0	0	0	0	0	0	281	380.5	395.5	260	260	11.93000031	10.03299999	1.324000001	3.339999914	0.305000007	101	0.224999994	0.899999976	0.331999987	7.328999996	51.20000076	338	26.20000076	99.80000305	2.599999905	50	14.39999962	1.090000033
409412	55	1	15.99305556	9.945833333	23	1.409722224	0	106.59793	1	0	0	0	0	0	0	0	1	0	5	18	0	0	0	0	0	0	97	112	112	97	97	15.17000008	12.13599968	2.335999966	4.179999828	0.386999995	128	0.128999993	59.52999878	0.195999995	7.426000118	36.40000153	126	23.89999962	99.69999695	1.100000024	50	13.19999981	1.019999981
409958	56	1	8.713888889	4.579861111	19	6.206388888	0	61.61018	0	0	1	0	0	0	0	0	1	0	4	15	0	0	0	0	0	0	241	333	333	228	241	10.22000027	8.911999702	0.643999994	3.210000038	0.294999987	96	0.25999999	53.81999969	0.338	7.471000195	30.5	226	22.10000038	100	1.600000024	50	13.39999962	1.039999962
409970	82	1	23.22534167	11.74722	33	3.898056	1	92.53585	0	0	1	0	0	0	0	0	1	0	10	30	0	0	0	0	0	0	83	114	153	74	74	10.37	9.14	0.76	3.23	0.318	106	0.074	54.96	0.303	7.389999866	49.20000076	89	28.9	98.9	0.9	50	15.8	1.29
410499	71	1	1.30625	0.558333333	24	6.295694999	0	51.70874	1	0	1	0	0	0	0	0	0	0	3	14	0	0	0	0	0	0	152	199	199	140	152	11.25	9.505999565	1.013000011	3.359999895	0.333000004	112	0.159999996	12.77000046	0.073	7.304999828	44.20000076	110	21.60000038	98.09999847	3.200000048	50	13.5	1.049999952
411005	64	1	2.756944444	0.822916667	15	3.182500001	0	45.26915	1	1	0	0	0	0	0	0	0	0	3	7	0	0	0	0	0	0	98	188	188	68	87	9.710000038	8.18599987	0.630999982	3.359999895	0.307999998	104	0.100000001	58.97999954	0.069	7.459000111	29.79999924	238	20.79999924	100	1.200000048	45	14.30000019	1.129999995
411430	87	1	2.223611	1.235417	16	1.083056	0	28.17841	1	0	0	0	0	0	0	0	1	0	1	16	0	0	0	0	0	0	132	139	142	120	132	8.69	7.13	0.87	3.31	0.314	108	0.13	4.9	0.145	7.496	26.3	198	20.5	99.4	2.2	45	15.1	1.2
411482	62	1	7.694444444	5.513888889	16	2.961666667	0	43.93857	0	1	1	0	0	0	0	0	1	0	6	19	0	0	0	0	0	0	155	200	200	155	155	11.59000015	9.597000122	0.869000018	4.460000038	0.388000011	132	0.143999994	8.68999958	0.064000003	7.327000141	51.95	231	26.79999924	99.19999695	1.399999976	40	13.89999962	1.090000033
411803	86	0	12.52222	9.602083	19	2.799444	1	68.8235	0	0	1	0	0	0	0	0	1	0	5	21	0	0	0	0	0	0	163	181	181	123	133	10.83	9.38	0.79	3.47	0.324	105	0.137	8.07	0.905	7.489	29.7	160	22.3	97.7	3.4	55	14.1	1.09
412257	65	1	2.668056	0.7541667	17	3.37	0	54.71988	1	1	0	0	0	0	0	1	1	0	9	20	0	0	0	0	0	0	163	225	268	163	163	13.09	10.39	1.71	3.76	0.361	124	0.129	124.4	0.254	7.429	41.7	152	27.2	99.3	1.6	37.5	13.3	1.03
412288	43	1	2.209722222	1.205555555	12	4.940833332	0	39.06412	1	1	0	0	0	0	0	0	1	0	4	15	0	0	0	0	0	0	152	168	168	130	130	10.76000023	9.274999619	0.796000004	3.319999933	0.321999997	109	0.150000006	115.9	0.050000001	7.377999783	36.70000076	239	21.10000038	100	2.5	50	14.69999981	1.169999957
412931	21	1	19.97430556	13.70138891	40	1.954166666	0	102.93188	0	0	0	0	0	0	0	0	1	0	4	9	0	0	0	0	0	0	188	317	317	101	101	19.09000015	17.46699905	0.592000008	3.829999924	0.338999987	118	0.158999994	2.680000067	1.019999981	7.392000198	40.20000076	193	24	99.40000153	2.5	50	13.80000019	1.080000043
413141	52	0	2.561111111	1.422222222	16	1.315833334	0	30.02521	0	0	1	0	0	0	0	0	0	0	4	15	0	0	0	0	0	0	190	204	204	134	143	7.380000114	6.302999973	0.907999992	4.610000134	0.398000002	133	0.162	1.379999995	0.024	7.363999844	41.59999847	199	23.10000038	99.30000305	2.700000048	50	13	1
413279	52	1	2.140277778	0.284722222	4	2.183333333	0	19.79418	0	1	0	0	0	0	0	0	0	0	2	6	0	0	0	0	0	0	184	184	184	184	184	15.15999985	12.68900013	1.56099999	5.03000021	0.451999992	154	0.209999993	45.52000046	0.126	7.414999962	35.09999847	217	22.5	99.90000153	3.099999905	50	13.69999981	1.070000052
413505	58	1	1.230555556	0.301388889	14	3.046111111	0	31.68452	1	1	1	0	0	0	0	0	1	0	4	16	0	0	0	0	0	0	232	224	224	232	232	6.829999924	5.265999794	1.052000046	3.869999886	0.372999996	126	0.209999993	101.5	0.5	7.47300005	38.59999847	194	27.89999962	100	1	50	12.80000019	0.980000019
413910	75	0	7.2	5.238194444	16	3.032499998	0	53.20384	0	0	1	0	0	0	0	0	1	0	4	27	0	0	0	0	0	0	117	143	143	117	117	11.01000023	9.633999825	1.067999959	3.319999933	0.289999992	101	0.109999999	54.95000076	0.123999998	7.375999928	34.79999924	84	20.20000076	97.65	5	50	13.80000019	1.080000043
414155	50	1	1.530555555	0.646527778	11	3.406388887	0	35.52738	1	0	0	0	0	0	0	0	0	0	6	16	0	0	0	0	0	0	108	187	301	108	108	6.949999809	5.602000237	0.97299999	3.420000076	0.310000002	102	0.109999999	40.72999954	0.192000002	7.361999989	48.90000153	99	27.20000076	98.19999695	1.299999952	50	13.60000038	1.059999943
414246	77	1	1.085417	0.2034722	33	0.6777778	0	27.81012	1	1	0	0	0	0	0	0	0	0	3	15	0	0	0	0	0	0	168	202	202	168	168	9.13	8.546	0.228	3.64	0.333	113	0.164	58.13999939	0.088	7.434	33.5	175	22.6	99.6	0.9	45	13.1	1.02
414513	55	0	8.244444444	6.366666667	16	3.358888889	0	67.91275	0	0	0	0	0	0	0	0	0	0	9	17	0	0	0	0	0	0	92	186	186	92	92	8.68999958	7.308000088	0.885999978	3.119999886	0.27700001	93	0.100000001	48.81000137	0.535000026	7.448999882	27.70000076	259	19.10000038	100	3.5	50	15.60000038	1.269999981
414579	61	0	1.858333333	0.929166667	15	1.715555556	0	35.82147	0	1	1	0	0	0	0	0	0	0	2	13	0	0	0	0	0	0	213	222	222	213	213	12.39999962	10.60200024	1.103999972	4.110000134	0.388999999	132	0.230000004	38.43000031	0.079	7.440999985	34.79999924	158	23.20000076	100	1.100000024	37.5	13.39999962	1.039999962
414764	28	1	10.44583333	4.559027778	16	0.047916335	0	66.34655	1	1	0	0	0	0	0	0	0	0	4	6	0	0	0	0	0	0	168	284	284	136	136	12.10999966	10.77799988	0.605000019	3.849999905	0.333999991	115	0.159999996	45.77999878	0.108999997	7.484000206	29.29999924	262	21.70000076	100	1.799999952	50	15	1.200000048
414821	47	0	3.897222222	1.122222222	14	4.012777778	0	45.4428	0	0	1	0	0	0	0	0	0	0	9	30	0	0	0	0	0	0	99	284	284	99	99	4.940000057	4.440999985	0.331	2.579999924	0.213	68	0.109999999	54.95000076	1.109	7.387000084	33.59999847	251	20.20000076	100	3.799999952	50	14.5	1.149999976
414996	34	1	1.629861111	0.44375	15	3.856666668	0	35.78513	1	0	0	0	0	0	0	0	0	0	3	3	0	0	0	0	0	0	121	216	216	121	121	14.43999958	12.89500046	0.419	3.619999886	0.328999996	113	0.129999995	60.63999939	0.196	7.434999943	35.70000076	209	23.60000038	99.69999695	0.899999976	50	12.5	0.949999988
415499	81	1	2.718055556	0.927083333	16	1.389444444	0	31.02538	0	1	1	0	0	0	0	1	1	0	7	23	0	0	0	0	0	0	168	233	233	168	168	7.300000191	5.613999844	0.926999986	2.779999971	0.268000007	93	0.170000002	56.18000031	0.134	7.485000134	25.5	160	19.5	100	1.399999976	50	14.10000038	1.110000014
415686	39	1	4.333333333	2.756944444	10	4.307500001	0	35.71733	0	0	1	0	0	0	0	0	1	0	3	9	0	0	0	0	0	0	302	363	363	277	277	11.30000019	8.475000381	1.988999963	4.239999771	0.393000007	133	0.268999994	0.560000002	0.104000002	7.382999897	41	135	23.89999962	98.90000153	2.900000095	37.5	14.19999981	1.120000005
415818	32	1	3.279861111	0.597222222	14	2.654166667	0	26.69767	1	1	0	0	0	0	0	0	0	0	0	4	0	0	0	0	0	0	213	274	274	136	213	19.44000053	16.95199966	1.146999955	3.970000029	0.354000002	118	0.25999999	61.13999939	0.894999981	7.375999928	37.5	160	21.89999962	99.19999695	3.5	50	14.10000038	1.110000014
415982	67	0	2.6875	2.534722222	21	6.295694999	0	75.22305	0	0	0	0	0	0	0	0	0	0	3	21	0	0	0	0	0	0	123	123	123	84	84	9.020000458	7.395999908	1.164000034	3	0.282000005	90	0.170000002	50.40999985	0.298999995	7.481999874	26	212	19.20000076	99.80000305	4.599999905	50	13.89999962	1.090000033
416740	67	0	2.795139	1.442361	21	2.475	0	49.06509	0	0	1	0	0	0	0	0	0	0	4	23	0	0	0	0	0	0	117	165	165	104	104	9.49	8.37	0.63	3.82	0.316	108	0.117	19.53	0.056	7.395	34.1	163	19.8	99.2	0.9	37.5	14.1	1.12
417024	51	1	1.755555556	0.620138889	14	4.553055554	0	39.59428	1	0	1	0	0	0	0	0	1	0	5	26	0	0	0	0	0	0	190	207	207	104	104	9.550000191	8.279999733	1.031000018	4.409999847	0.389999986	133	0.167999998	11.89000034	0.150999993	7.353000164	45.90000153	82.80000305	24.79999924	97.65	1.5	50	13.10000038	1.00999999
417057	71	1	1.14375	0.178472222	19	2.520833333	0	37.13993	1	1	0	0	0	0	0	0	0	0	4	11	0	0	0	0	0	0	152	200	200	152	152	10.14000034	8.538000107	1.268000007	3.049999952	0.275000006	92	0.120999999	0.790000021	0.221000001	7.306000233	50	184	24.20000076	99	3.900000095	50	14.39999962	1.139999986
417243	73	1	19.95278	11.08889	40	2.869167	0	95.02078	0	0	1	1	0	0	0	0	1	0	9	24	0	0	0	0	0	0	130	108	108	107	107	8.58	7.44	0.71	4.21	0.421	139	0.13	59.3	0.276	7.486	32.4	214	23.9	99.9	1.3	50	15	1.18
417365	59	0	5.46875	2.641666667	21	3.57138889	0	50.60436	0	0	1	0	0	0	0	1	1	0	3	18	0	0	0	0	0	0	159	225	225	128	133	7.25	5.698999882	1.04400003	3.589999914	0.326999992	109	0.156000003	3.49000001	0.170000002	7.375999928	48.20000076	172	27.60000038	98.80000305	1.700000048	50	13.80000019	1.080000043
417745	48	1	6.236111111	4.321527778	19	6.295694999	0	62.01302	1	0	0	0	0	0	0	0	0	0	7	18	0	0	0	0	0	0	93	159	159	76	76	10.86999989	9.076000214	0.924000025	3.299999952	0.30399999	102	0.109999999	60.04999924	1.109	7.394000053	39.5	200	23.29999924	100	1.5	40	17.35	1.425
417849	53	1	12.30069444	5.315972222	23	3.9825	0	66.12868	1	0	0	0	0	0	0	0	1	0	9	29	0	0	0	0	0	0	123	122	122	108	108	9.619999886	8.62899971	0.393999994	3.839999914	0.340000004	121	0.129999995	62.15000153	0.898000002	7.43900013	39.59999847	87	26.29999924	97.65	1.899999976	50	14.10000038	1.110000014
418428	80	0	11.94028	3.759722	28	1.924722	0	84.75833	0	1	1	0	0	0	0	0	1	0	3	24	0	0	0	0	0	0	225	252	395.5	216	216	12.62	11.939	0.492	3.8	0.362	120	0.232	151.3	0.119	7.35	35.2	70	18.9	97.65	4	45	13.2	1.06
418601	32	1	6.503472222	5.28125	30	1.230833335	0	82.81756	1	1	0	0	0	0	0	0	0	0	5	14	0	0	0	0	0	0	172	238	238	147	172	12.53999996	11.3739996	0.65200001	4.239999771	0.382999986	130	0.175999999	9.699999809	0.148000002	7.407999992	35	248	21.60000038	99.40000153	3.700000048	50	13.80000019	1.080000043
418606	53	1	17.87569444	13.12083333	28	4.073333333	1	80.96331	0	1	1	0	0	0	0	0	1	0	4	20	0	0	0	0	0	0	116	134	175	116	116	8.779999733	7.664999962	0.518000007	3.24000001	0.328999996	109	0.119999997	42.79999924	0.136000007	7.379000187	42.29999924	101	24.20000076	98.59999847	3.799999952	50	16.29999924	1.340000033
418702	58	0	2.475694444	1.364583333	12	3.510555554	0	38.8266	0	0	1	0	0	0	0	0	0	0	0	12	0	0	0	0	0	0	269	319	339	269	269	11.19999981	9.06099987	1.501000047	3.269999981	0.305000007	98	0.25999999	57.20000076	0.119000003	7.374000072	40.90000153	243	23.39999962	99.90000153	2.299999952	50	13.39999962	1.039999962
419437	47	1	1.634027778	0.472916667	13	2.9775	0	33.11599	0	0	0	0	0	0	0	0	1	0	4	16	0	0	0	0	0	0	128	148	148	108	128	10.34000015	8.81000042	0.920000017	3.799999952	0.342999995	115	0.170000002	167.6000061	0.259000003	7.449999809	31.60000038	266	21.89999962	100	1.700000048	50	15.69999981	1.279999971
419771	72	0	5.354861111	0.544444444	21	2.301111113	0	48.29149	0	1	0	0	0	0	0	0	0	0	4	21	0	0	0	0	0	0	150	187	187	150	150	6.400000095	5.478000164	0.639999986	2.980000019	0.259000003	90	0.150000006	18.29999924	0.046999998	7.388999939	34.70000076	221	20.70000076	100	4.5	50	15.89999962	1.299999952
420174	75	0	6.714583333	2.829166667	13	3.671666666	0	42.63337	0	0	1	0	0	0	0	0	1	0	5	24	0	0	0	0	0	0	126	171	171	126	126	20.635	18.13699999	1.131000042	5.240000129	0.358999997	112	0.126000002	15.80000019	0.254000008	7.485000134	27	83	20.60000038	98.69999695	2.599999905	50	17.35	1.425
420256	66	1	1.709027778	0.646527778	9	1.444166666	0	15.54385	0	1	0	0	0	0	0	0	0	0	1	17	0	0	0	0	0	0	284	301	395.5	284	284	11.36999989	9.710000038	1.103000045	3.690000057	0.352999985	117	0.240999997	6.25	0.109999999	7.427000046	32.79999924	194	21.20000076	99.80000305	1.100000024	50	12.80000019	0.980000019
420337	61	1	5.372916667	0.536111111	21	1.151666666	0	43.68295	0	1	1	0	0	0	0	0	1	0	3	11	0	0	0	0	0	0	152	185	185	143	148	11.39000034	9.135000229	1.720000029	4.380000114	0.405000001	139	0.180000007	52.20000076	0.163000003	7.488999844	31.79999924	97	24.29999924	99	1.5	40	15.39999962	1.25
420569	61	0	1.28125	0.5388889	19	4.769444	0	57.48879	0	0	1	0	0	0	0	0	0	0	1	12	0	0	0	0	0	0	199	216	216	155	155	6.5	4.61	1.53	3.73	0.352	117	0.178	115.6	0.404	7.43	34.7	161	22.9	99.5	1	40	13.9	1.1
420929	73	0	3.686111111	2.711805556	23	2.659444445	0	66.91297	0	1	0	0	0	0	0	0	1	0	4	25	0	0	0	0	0	0	107	133	133	98	98	6.960000038	6.306000233	0.522000015	3.25999999	0.317999989	105	0.104999997	44.09999847	0.193000004	7.336999893	42.90000153	179	22.60000038	99.59999847	3	50	16	1.309999943
421059	80	1	23.22534167	13.70138891	31	3.928055556	0	129.303505	1	0	0	0	0	0	0	0	1	0	10.5	22	0	0	0	0	0	0	68	145	145	58	62	11.01000023	10.34899998	0.495000005	2.199999785	0.198	63.5	0.071000002	63	1.109	7.377999783	34.90000153	229	20.5	100	3.599999905	50	17.35	1.425
421066	56	0	2.459027778	1.289583333	9	2.784444444	0	35.43909	0	0	0	0	0	0	0	0	0	0	5	23	0	0	0	0	0	0	164	168	168	164	164	8.539999962	7.480999947	0.666000009	3.359999895	0.298000008	101	0.137999997	86	0.165999994	7.472000122	31.10000038	258	22.70000076	100	2.200000048	50	15	1.200000048
421304	42	1	3.745138889	1.786805556	10	5.711388888	0	47.6652	1	0	0	0	0	0	0	0	1	0	4	8	0	0	0	0	0	0	50	87	87	50	50	3.75	2.654999971	0.938000023	3.680000067	0.342999995	118	0.046	46.16999817	0.388000011	7.511000156	32.70000076	319	25.89999962	99.69999695	1.399999976	55	14.89999962	1.190000057
421714	27	1	1.111111111	0.392361111	9	2.097222221	0	19.06253	1	1	0	0	0	0	0	0	0	0	6	18	0	0	0	0	0	0	173	209	209	173	173	11.18999958	9.74600029	1.118999958	4.639999866	0.400999993	141	0.189999998	61.40000153	0.107000001	7.43200016	27.89999962	254	18.79999924	99.90000153	4.099999905	45	13.39999962	1.039999962
421936	54	1	7.919444444	0.926388889	17	3.509722222	0	60.76511	1	0	1	0	1	0	0	0	1	0	5	16	0	0	0	0	0	0	99	134	134	99	99	5.420000076	4.357999802	0.769999981	3.640000105	0.30399999	109	0.078000002	38.70000076	0.103	7.40199995	40.90000153	214	25.29999924	100	1.600000024	50	14.60000038	1.159999967
422047	71	0	5.986111111	1.767361111	13	3.569722222	0	48.51163	0	1	1	0	0	0	0	0	1	0	5	19	0	0	0	0	0	0	174	213	213	151	174	10.53999996	9.012000084	0.779999971	3.210000038	0.30399999	106	0.140000001	200	0.483999997	7.600999832	26.89999962	116	26.60000038	98.80000305	1.899999976	50	15.30000019	1.24000001
422372	33	0	1.354861111	0.408333333	19	4.926388889	0	55.01679	0	0	1	0	0	0	0	0	1	0	5	19	0	0	0	0	0	0	180	232	232	180	180	9.090000153	7.035999775	1.335999966	3.589999914	0.268999994	84	0.209999993	128.6000061	1.109	7.394999981	33.70000076	266	20.29999924	100	0.899999976	50	14	1.100000024
422828	56	0	9.452777778	7.670138889	34	2.515555555	0	79.24077	0	0	0	1	0	0	0	0	1	0	6	30	0	0	0	0	0	0	200	270	270	158	158	12.77999973	11.41300011	1.021999955	3.630000114	0.326999992	109	0.180999994	1.070000052	0.351999998	7.334000111	51.95	148	28.9	99.19999695	2.400000095	50	13.10000038	1.00999999
422856	77	0	11.88542	0.8	22	3.333611	0	63.8137	0	0	1	0	0	0	0	0	1	0	10.5	28	0	0	0	0	0	0	175	211	223	140	157	15.5	13.361	1.286	2.84	0.264	90	0.173	168.1	0.349	7.554	28.8	73	25.4	97.65	0.9	40	15	1.25
423236	58	1	1.621527778	0.666666667	29	6.295694999	0	47.88847	0	1	0	0	0	0	0	0	0	0	5	20	0	0	0	0	0	0	126	205	205	114	115	13.13000011	11.06900024	1.378999949	3.930000067	0.379999995	130	0.136999995	1.220000029	0.059	7.458000183	34.70000076	189	24.20000076	99.69999695	2.200000048	50	15.19999981	1.210000038
423421	22	1	1.528472222	0.599305556	18	2.283333331	0	34.23005	1	1	0	0	0	0	0	0	0	0	6	15	0	0	0	0	0	0	184	218	218	184	184	13.57999992	10.79599953	2.051000118	3.74000001	0.377000004	127	0.179000005	219.3999939	0.063	7.297999859	48.70000076	269	23.10000038	100	2.299999952	50	14.10000038	1.110000014
423519	59	0	7.567361111	4.348611111	21	3.250555555	0	69.41309	0	0	1	1	0	0	0	0	1	0	6	28	0	0	0	0	0	0	109	182	182	97	101	7.78000021	6.979000092	0.505999982	2.849999905	0.25999999	88	0.078000002	10.10000038	0.987999976	7.389999866	36.90000153	194	21.79999924	99.09999847	3	45	13.60000038	1.059999943
423704	25	1	3.096527778	1.294444444	15	3.992777779	0	39.30967	0	0	0	0	0	0	0	0	0	0	1	12	0	0	0	0	0	0	298	331	390	291.5	295.5	20.635	18.13699999	1.600000024	3.940000057	0.349999994	120	0.289999992	6.900000095	0.601000011	7.43900013	32.59999847	291	21.5	100	2.400000095	50	14	1.100000024
423849	48	0	4.504166667	1.705555556	14	2.895555557	0	41.38509	0	0	0	0	0	0	0	0	1	0	5	24	0	0	0	0	0	0	94	141	141	94	94	9.329999924	8.312999725	0.448000014	2.700000048	0.198	64	0.104000002	173.3	0.096	7.53000021	27.60000038	278	23.39999962	100	2.400000095	50	14.80000019	1.169999957
424412	49	0	4.475694445	1.661805556	18	1.772777777	0	44.39006	0	0	0	0	0	0	0	0	1	0	2	11	0	0	0	0	0	0	243	265	265	236	243	16.45999908	14.5010004	1.021000028	2.880000114	0.263999999	91	0.219999999	32	0.056	7.467999935	25.89999962	188	19	100	1.899999976	40	14.89999962	1.179999948
424686	38	1	13.31805556	9.345138889	24	3.166944446	0	72.82735	1	0	0	0	0	0	0	0	1	0	6	17	0	0	0	0	0	0	133	265	265	133	133	20.34000015	18.13699999	0.651000023	4.400000095	0.402999997	138	0.097999997	110.5999985	0.323000014	7.375999928	40	198	23.5	100	3.799999952	40	14.10000038	1.110000014
424820	36	1	2.272222222	1.527777778	12	2.644166666	0	41.91108	1	1	0	0	0	0	0	0	0	0	5	14	0	0	0	0	0	0	225	364	364	225	225	14.60999966	12.6960001	1.197999954	4.460000038	0.402999997	139	0.191	49.75999832	0.192000002	7.372000217	37.20000076	277	21.60000038	100	3.299999952	50	13.80000019	1.080000043
425072	65	0	3.986111111	1.979166667	12	2.611111111	0	30.24679	0	0	0	0	0	0	0	0	1	0	6	20	0	0	0	0	0	0	215	251	251	192	192	13.13000011	11.38399982	1.246999979	3.720000029	0.330000013	108	0.193000004	4.949999809	1.109	7.447999954	35.40000153	217	24.10000038	98.59999847	3.5	50	13.89999962	1.090000033
425192	36	1	5.359027778	3.445833333	10	3.029444443	0	37.03139	1	1	0	0	0	0	0	0	0	0	3	17	0	0	0	0	0	0	165	198	198	165	165	15.07999992	13.96399975	0.723999977	3.769999981	0.338	111	0.159999996	55.70000076	0.085000001	7.354000092	40.29999924	234	21.89999962	100	3.799999952	50	14.80000019	1.169999957
425349	75	1	1.611805555	0.779861111	19	3.489444446	0	40.97811	0	1	1	0	0	0	0	0	0	0	6	26	0	0	0	0	0	0	156	213	250	156	156	6.090000153	4.59800005	1.101999998	3.700000048	0.361999989	118	0.147	22.7	0.186	7.548999786	23.79999924	202	21.29999924	100	1.200000048	50	13.30000019	1.029999971
425660	83	1	6.465277778	5.499305556	17	1.662499999	0	43.89531	0	1	1	0	0	0	0	0	1	0	4	16	0	0	0	0	0	0	237	273	353	197	208	15.69999981	14.27099991	0.815999985	3.160000086	0.293000013	100	0.201000005	2.369999886	0.071000002	7.448999882	32.5	213	22.20000076	99.30000305	1.700000048	50	13.89999962	1.090000033
425958	68	1	23.22534167	13.70138891	40	0.7894444	0	129.303505	0	1	0	1	0	0	0	0	1	0	4	20	0	0	0	0	0	0	212	247	326	211	211	16.81	15.28	0.891	4.28	0.41	135	0.175	13	0.36	7.305	51.95	152	25.5	98.6	0.8	50	16.8	1.38
426262	51	0	1.705556	0.05	15	2.313056	0	44.65436	0	0	0	0	0	0	0	0	0	0	1	12	0	0	0	0	0	0	233	284	284	228	228	10.72	8.09	1.8	3.84	0.322	109	0.205	78.4	0.446	7.409	34.4	171	21.3	99.2	1.7	37.5	12.8	0.98
426589	50	1	1.473611111	0.492361111	12	2.786666666	0	31.24958	0	1	1	0	0	0	0	0	0	0	6	15	0	0	0	0	0	0	233	235	235	203	233	19.40999985	17.04199982	1.105999947	5.079999924	0.462000012	163.5	0.270000011	69.5	0.074	7.403999805	35.59999847	178	22.10000038	100	2.799999952	50	12.39999962	0.939999998
426653	61	0	7.75	6.615972222	27	6.249722222	0	79.91343	0	0	1	1	0	0	0	0	1	0	1	12	0	0	0	0	0	0	175	224	224	125	164	16.87000084	14.82900047	1.450999975	3.559999943	0.335000008	112	0.182999998	20.17000008	0.66900003	7.53399992	31.10000038	135	26.10000038	99.59999847	1.700000048	50	14.10000038	1.110000014
427403	45	0	4.121527778	0.522916667	17	0.693333334	0	39.99039	0	0	0	0	0	0	0	0	1	0	9	27	0	0	0	0	0	0	131	214	214	131	131	8.619999886	7.767000198	0.647000015	3.720000029	0.287999988	91	0.135000005	0.5	0.026000001	7.40899992	34.5	142	21.39999962	98.40000153	1	37.5	13.39999962	1.039999962
427421	84	1	7.829166667	1.746527778	16	2.203055554	0	61.97998	1	1	1	0	0	0	0	0	1	0	10	28	0	0	0	0	0	0	149	161	161	124	124	9	7.361999989	1.080000043	4.360000134	0.407999992	138	0.130999997	119.3000031	0.467000008	7.296000004	51.29999924	126	23.89999962	99.30000305	2.599999905	50	13.89999962	1.090000033
427715	59	1	3.953472222	1.803472222	22	2.147777779	0	60.72603	0	0	0	0	0	0	0	0	1	0	5	18	0	0	0	0	0	0	217	293	293	217	217	9.840000153	7.763999939	1.378000021	3.49000001	0.328000009	106	0.162	18.20000076	0.093000002	7.385000229	35.59999847	145	21.10000038	100	1	50	14	1.100000024
428044	41	0	1.897916667	0.341666667	27	3.210833333	0	48.13689	0	1	0	0	0	0	0	0	0	0	5	18	0	0	0	0	0	0	203	196	321	203	203	5.059999943	3.339999914	1.208999991	3.410000086	0.289000005	101	0.180000007	40	1.109	7.547999859	26.39999962	193	23.10000038	100	1.100000024	50	13.19999981	1.019999981
428086	46	0	1.55625	0.6194444	12	1.926667	0	38.48286	0	0	0	0	0	0	0	0	0	0	1	6	0	0	0	0	0	0	263	290	372	263	263	9.87	7.916	1.431	3.93	0.357	121	0.23	133.5	0.404	7.427	27.4	287	18	99.8	0.6	50	13.2	1.03
428288	61	0	2.798611111	0.826388889	16	2.936666666	0	38.88386	0	1	1	0	0	0	0	0	0	0	0	15	0	0	0	0	0	0	154	248	248	154	154	8.329999924	7.238999844	0.875	4.119999886	0.382999986	125	0.127000004	0.670000017	0.128000006	7.394999981	37.5	268	22.5	99.69999695	1.299999952	57.5	12.80000019	0.980000019
428384	65	1	1.366666667	0.399305556	17	1.257777778	0	18.8288	1	1	1	0	0	0	0	1	1	0	1	11	0	0	0	0	0	0	241	212	254	238	241	8.550000191	6.472000122	1.394000053	4.329999924	0.372999996	127	0.230000004	42.5	0.556	7.508999825	30.70000076	242	24.5	100	1.700000048	50	14.10000038	1.110000014
428711	56	1	15.47083333	9.568055556	24	4.881111113	0	79.73263	1	1	0	0	0	0	0	0	1	0	4	28	0	0	0	0	0	0	137	214	214	137	137	15.60999966	14.12699986	1.077000022	3.809999943	0.36500001	119	0.119999997	140.5	0.423999995	7.464000225	33.70000076	182	23.89999962	100	2.700000048	45	14.30000019	1.120000005
429183	31	1	1.40625	0.434722222	11	3.016111111	0	19.79675	0	0	0	0	0	0	0	0	1	0	5	11	0	0	0	0	0	0	204	226	226	177	177	7.869999886	6.768000126	0.52700001	4.019999981	0.379000008	125	0.195999995	9.800000191	0.219999999	7.420000076	44	115	28	98.59999847	0.899999976	45	12.39999962	0.939999998
429242	44	1	3.635416667	0.847916667	15	3.483888888	0	38.91307	1	1	1	0	0	0	0	0	0	0	4	20	0	0	0	0	0	0	185	241	241	185	185	12.61999989	11.15600014	0.934000015	4.869999886	0.400000006	148	0.219999999	115.6	0.131999999	7.403999805	39.5	222	24.60000038	100	2	50	13.60000038	1.059999943
429498	38	1	18.37222222	13.70138891	30	2.457222223	0	90.26789	0	1	0	0	0	0	0	0	1	0	5	19	0	0	0	0	0	0	198	232	232	183	183	11.47999954	9.906999588	0.72299999	3.920000076	0.349999994	116	0.177000001	140	0.412	7.403999805	35.59999847	127	21.60000038	98.90000153	1.5	50	14	1.100000024
429984	70	0	1.706944445	0.751388889	23	2.064166666	0	38.87028	0	1	0	0	0	0	0	0	0	0	2	15	0	0	0	0	0	0	219	294	294	192	219	5.889999866	3.727999926	1.702000022	4.46999979	0.375	126	0.193000004	200	0.317999989	7.515999794	28.70000076	170	23.39999962	99.80000305	2.299999952	40	13.5	1.049999952
430166	68	1	1.013888889	0.284722222	23	3.181666666	0	41.67162	1	0	0	0	0	0	0	0	1	0	7	32	0	0	0	0	0	0	264	272	283	264	264	8.409999847	6.046999931	1.842000008	4.269999981	0.375999987	125	0.209999993	42.04999924	0.328000009	7.501999855	31	197	24.10000038	99.90000153	1.299999952	45	13.10000038	1.00999999
430231	42	1	7.542361111	1.846527778	16	5.814722222	0	63.38282	1	1	1	0	0	0	0	0	1	0	3	17	0	0	0	0	0	0	230	276	276	230	230	14.81999969	13.82699966	0.829999983	4.059999943	0.365999997	118	0.247999996	68.90000153	0.046999998	7.322000027	43.29999924	109	21.60000038	97.65	1.5	50	13.89999962	1.090000033
430239	70	1	8.589583	6.636111	40	5.849444	0	110.9842	1	0	1	1	0	0	0	0	0	0	5	17	0	0	0	0	0	0	111	151	168	111	111	6.03	4.975	0.748	3.85	0.342	120	0.105	24.5	0.211	7.529	24.6	93	20.8	98.9	1.5	40	13.6	1.04
430335	38	1	5.631944445	0.821527778	13	1.901944442	0	35.75607	0	0	1	1	0	0	0	0	0	0	2	14	0	0	0	0	0	0	255	283	283	255	255	12.75	10.06000042	2.154999971	5.240000129	0.441000015	142	0.239999995	71.80000305	0.07	7.47300005	32.90000153	134	23.79999924	99.80000305	1.5	40	13.80000019	1.080000043
430393	48	1	17.92222	3.123611	24	0.5711111	0	85.34271	0	0	1	0	0	0	0	0	1	1	10	27	0	0	0	0	0	0	156	190	213	154	154	7.84	6.154	1.137	2.63	0.246	81	0.16	22.7	0.271	7.344	37.2	166	19.8	99.2	0.6	50	13.5	1.05
430689	66	0	1.892361111	0.705555555	18	2.760277778	0	44.59506	0	0	0	0	0	0	0	0	0	0	1	6	0	0	0	0	0	0	197	183	224	197	197	5.619999886	3.822000027	1.501000047	3.710000038	0.326000005	107	0.170000002	10.10000038	0.125	7.53399992	25.20000076	186	21.39999962	100	1.200000048	37.5	12.69999981	0.970000029
430712	48	1	6.420138889	4.5125	13	2.923888889	0	46.89099	0	1	1	0	0	0	0	0	1	0	5	16	0	0	0	0	0	0	134	149	149	134	134	11.09000015	9.869999886	0.688000023	4.28000021	0.393999994	131	0.123999998	80.59999847	0.127000004	7.423999786	39	165	25	99.30000305	1.799999952	40	15.39999962	1.230000019
430785	46	1	15.57778	12.65972	40	2.899444	0	97.81124	1	1	1	0	0	0	0	0	1	0	6	17	0	0	0	0	0	0	144	178	178	144	144	7.89	6.849	0.505	3.7	0.321	106	0.118	80.7	0.759	7.408	31.8	267	19.7	100	1.6	50	13.4	1.04
430788	47	1	14.95416667	13.44513889	24	5.549722224	0	129.303505	1	1	0	0	0	0	0	0	1	0	4	21	0	0	0	0	0	0	87	243	243	87	87	19.78000069	18	0.81099999	3.380000114	0.316000015	103	0.079999998	169.3999939	0.800000012	7.427999973	33.79999924	147	21.70000076	99.69999695	1.399999976	40	16.70000076	1.360000014
431488	69	1	1.544444444	0.7125	15	2.874444444	0	45.41372	0	1	0	0	0	0	0	0	1	0	6	15	0	0	0	0	0	0	113	123	134	113	113	7.889999866	6.880000114	0.600000024	3.74000001	0.331	108	0.098999999	87.5	0.058	7.499000072	26.60000038	194	20.70000076	100	1.100000024	50	15.19999981	1.210000038
431693	66	0	5.760416667	2.732638889	23	2.062777776	0	58.30323	0	0	1	0	0	0	0	0	1	0	6	24	0	0	0	0	0	0	126	151	263	73	73	9.920000076	8.788999557	0.665000021	3.5	0.317000002	107	0.159999996	26.73999977	0.038	7.436999798	37.59999847	211	24.89999962	99.80000305	0.800000012	50	12.89999962	0.99000001
432004	88	0	16.70902778	8.767361111	30	2.506944444	0	94.90685	0	0	0	0	0	0	0	0	1	0	10.5	22	0	0	0	0	0	0	157	271	271	144	157	10.77999973	9.152000427	0.841000021	3.339999914	0.298000008	97	0.136000007	130.1000061	0.795000017	7.539000034	25.70000076	267	22.60000038	100	5.300000191	50	14.69999981	1.159999967
432390	75	1	3.00625	2.058333	20	2.695278	0	53.48428	0	0	0	0	0	0	0	0	1	0	2	19	0	0	0	0	0	0	171	162	206	171	171	8.1	7.17	0.81	3.54	0.32	109	0.16	47.6	0.159	7.392	41.9	158	24.6	99.2	2.3	40	13.6	1.07
432487	71	0	1.472916667	0.721527778	18	2.852777779	0	49.26014	0	0	1	1	0	0	0	0	1	0	2	18	0	0	0	0	0	0	131	165	165	118	119	7.650000095	5.43900013	1.934999943	3.480000019	0.300999999	98	0.162	72.22000122	0.848999977	7.528999805	23.70000076	219	20.10000038	100	0.899999976	50	15.5	1.24000001
432657	52	1	17.33472222	10.57291667	26	1.406111112	0	84.05633	1	1	0	0	0	0	0	0	1	0	8	28	0	0	0	0	0	0	141	197	197	141	141	8.31000042	6.789000034	1.080000043	3	0.333000004	110	0.101999998	219.3999939	1.109	7.34100008	33.5	230	18	100	5.300000191	50	15.69999981	1.25999999
432943	64	0	1.507638889	0.608333333	17	2.572777776	0	54.896	0	0	0	0	0	0	0	0	1	0	4	13	0	0	0	0	0	0	117	140	140	117	117	9.930000305	8.838000298	0.397000015	2.680000067	0.25999999	86	0.170000002	13.5	0.202999994	7.53399992	24.70000076	183	21	100	1.399999976	40	13.39999962	1.039999962
433060	57	0	2.606944444	0.46875	40	2.099444443	0	40.07277	0	0	0	0	0	0	0	0	0	0	0	10	0	0	0	0	0	0	114	205	205	109	109	8.56000042	6.890999794	1.146999955	3.549999952	0.310000002	100	0.116999999	235.3000031	1.090000033	7.43900013	29.89999962	180	20.10000038	100	1.600000024	50	15.5	1.24000001
433235	65	1	1.697916667	0.729166667	14	1.54888889	0	33.9792	1	1	1	1	0	0	0	0	1	0	9	24	0	0	0	0	0	0	238	258	258	200	200	17.62999916	16.48399925	0.688000023	5.240000129	0.478	159	0.202000007	5.789999962	0.239999995	7.361999989	44.40000153	338	24.60000038	100	3.400000095	57.5	14.10000038	1.110000014
433263	40	1	5.019444445	4.405555556	20	3.130277777	0	43.79573	0	1	1	0	0	0	0	0	1	0	4	15	0	0	0	0	0	0	189	205	205	175	175	12.10000038	10.46700001	1.016000032	4.230000019	0.391000003	128	0.178000003	119.5999985	0.104000002	7.355999947	38.20000076	94	21.10000038	98.90000153	1.899999976	40	14.39999962	1.129999995
433381	70	0	9.756944445	8.802083333	34	3.601111111	0	79.72178	0	0	0	0	0	0	0	0	1	0	2	12	0	0	0	0	0	0	190	218	218	185	185	9.5	7.18200016	1.50999999	4.21999979	0.367000014	121	0.175999999	47.59999847	0.128000006	7.47300005	31.60000038	190	22.79999924	99.5	1	40	14.19999981	1.110000014
433909	48	0	1.885416667	0.746527778	13	3.0225	0	40.39241	0	0	0	0	0	0	0	0	0	0	4	16	0	0	0	0	0	0	175	198	198	154	154	8.960000038	7.203999996	1.218999982	3.210000038	0.30399999	98	0.195999995	4.420000076	0.172000006	7.525000095	25.79999924	261	21.10000038	100	0.899999976	50	14.19999981	1.110000014
433970	31	1	9.170138889	6.272222222	30	0.047916335	0	53.09867	1	1	0	0	0	0	0	0	1	0	4	14	0	0	0	0	0	0	216	380.5	395.5	140	141	20.635	18.13699999	1.123999953	3.660000086	0.330000013	116	0.189999998	3.5	1.109	7.27699995	32.5	174	16.1	100	4.099999905	50	16.29999924	1.320000052
434522	58	0	10.53055556	5.755555556	21	0.6225	0	53.98406	0	0	1	0	0	0	0	0	1	0	7	22	0	0	0	0	0	0	208	231	246	153	208	12.80000019	11.3920002	1.011000037	4.309999943	0.381000012	131	0.270000011	27.47999954	0.153999999	7.481999874	31.60000038	87	23.29999924	98.40000153	2.900000095	50	13.39999962	1.039999962
434613	66	1	11.40902778	8.625694444	27	4.817222223	0	91.99325	1	1	0	1	0	0	0	0	1	0	6	16	0	0	0	0	0	0	184	274	274	184	184	7.440000057	5.550000191	1.309000015	3.549999952	0.314999998	103	0.142000005	34.09999847	0.158000007	7.331999779	39.79999924	237	20.29999924	100	0.699999988	50	14.80000019	1.169999957
434618	56	1	11.67361111	9.527777778	25	0.735277779	0	71.03867	0	0	0	0	0	0	0	0	1	0	4	21	0	0	0	0	0	0	172	211	211	172	172	8.93999958	7.921000004	0.714999974	4.150000095	0.370000005	125	0.142000005	44.63000107	0.067000002	7.340000153	47	78	24.70000076	97.65	1	50	14.30000019	1.120000005
435827	74	1	22.65208333	13.70138891	34	4.106666666	0	124.47192	0	0	1	0	0	0	0	0	1	0	6	18	0	0	0	0	0	0	121	148	148	110	116	7.380000114	5.874000072	1.092000008	3.849999905	0.363999993	118	0.119000003	40.79999924	0.527999997	7.420000076	37	78	23.39999962	97.65	2	40	15.69999981	1.25999999
435886	73	1	3.248611111	0.423611111	16	2.266666666	0	49.94767	1	1	1	0	0	0	0	0	0	0	5	18	0	0	0	0	0	0	186	234	234	186	186	11.22999954	10.45499992	0.583999991	4.71999979	0.439999998	146	0.158999994	132.3000031	0.162	7.423999786	36.70000076	136	24.20000076	100	1.899999976	50	12.89999962	0.99000001
435961	72	1	10.69166667	5.903472222	18	3.038333333	0	92.9708	1	1	0	0	0	0	0	0	1	0	6	27	0	0	0	0	0	0	155	219	219	117	117	11.39999962	10.21399975	0.787	3.539999962	0.321999997	100	0.143999994	109.0999985	0.27700001	7.433000088	35.79999924	235	23.39999962	100	1.200000048	50	14.30000019	1.120000005
436046	30	1	14.09583333	11.14166667	22	3.914166667	0	89.09823	0	0	0	0	0	0	0	0	1	0	6	20	0	0	0	0	0	0	276	380.5	395.5	248	276	18.95000076	16.16399956	2.009000063	5.179999828	0.419	160	0.2965	245.8999939	1.109	7.366000175	39.40000153	153	22	99.09999847	2.599999905	50	11.89999962	0.899999976
436048	72	0	10.96597222	5.188194444	13	2.898055555	0	50.9118	0	0	0	0	0	0	0	0	1	0	3	22	0	0	0	0	0	0	211	248	248	211	211	13.28999996	11.21700001	1.60800004	4.179999828	0.377000004	128	0.173999995	84.5	0.134000003	7.363999844	39.29999924	214	22.39999962	100	3.400000095	45	13.60000038	1.059999943
436183	74	1	1.280555556	0.488888889	7	2.290555555	0	22.45268	1	1	0	0	0	0	0	0	1	0	5	15	0	0	0	0	0	0	154	185	185	131	131	13.68999958	11.28100014	1.725000024	3.700000048	0.344999999	110	0.155000001	14.60000038	0.188999996	7.369999886	39.59999847	132	22.20000076	99.69999695	2.099999905	50	13.69999981	1.070000052
436421	53	1	12.38333333	11.40694444	33	3.480555554	0	85.13862	0	1	0	0	0	0	0	0	1	0	4	14	0	0	0	0	0	0	149	221	221	148	149	12.94999981	11.04599953	1.062000036	3.319999933	0.305000007	99	0.143999994	118.9000015	1.080000043	7.409999847	30	180	18.29999924	100	2.799999952	50	16.89999962	1.379999995
436611	66	1	8.211806	5.521528	26	3.8625	0	71.25702	1	0	0	0	0	0	0	1	1	0	6	17	0	0	0	0	0	0	190	226	226	178	178	12.94	10.223	1.372	3.54	0.327	109	0.189	199.2	0.242	7.379	45.7	80.3	26.3	97.65	2.1	45	15.2	1.21
436688	70	1	12.80555556	10.67569444	31	2.390833334	0	80.27888	1	1	1	0	0	0	0	0	1	0	10	30	0	0	0	0	0	0	138	178	178	122	128	9.350000381	7.890999794	0.813000023	3.339999914	0.333000004	104	0.157000005	61.59999847	0.077	7.394999981	39.59999847	189	23.79999924	99.5	0.600000024	50	13.39999962	1.039999962
438100	67	0	19.85138889	13.70138891	22	0.796666668	0	84.39345	0	0	1	0	0	0	0	0	1	0	3	26	0	0	0	0	0	0	241	262	279	234	234	20.635	18.13699999	1.338999987	4.309999943	0.382999986	120	0.252000004	29.60000038	0.123999998	7.419000149	34.90000153	139	22.20000076	99.80000305	4.5	40	13.39999962	1.00999999
438148	59	1	19.34652778	13.70138891	24	3.609166668	0	117.16779	1	0	0	0	0	0	0	0	1	0	7	24	0	0	0	0	0	0	173	271	271	112	112	11.85999966	11.07699966	0.356000006	3.140000105	0.282999992	97	0.189999998	70.59999847	0.384	7.386000156	36	238	21.29999924	100	5.199999809	50	16.20000076	1.289999962
438154	41	1	2.134027778	1.138888889	10	2.640555557	0	29.65654	0	1	0	0	0	0	0	0	0	0	4	15	0	0	0	0	0	0	117	230	230	117	117	11.80000019	10.02999973	0.95599997	3.24000001	0.31099999	102	0.140000001	19	0.02	7.329999924	38.40000153	197	19.79999924	100	5.30000031	50	15.60000038	1.230000019
438556	51	1	3.380555556	1.391666667	17	3.00361111	0	34.97509	1	0	0	0	0	0	0	0	0	0	6	15	0	0	0	0	0	0	239	364	364	236	236	14.73999977	12.33699989	1.488999963	3.779999971	0.312000006	97	0.188999996	78.80000305	1.109	7.349999905	40	234	21.79999924	100	4.400000095	50	15.19999981	1.190000057
438584	86	0	1.847222222	0.890277778	13	1.067222223	0	19.96509	0	0	0	0	0	0	0	0	0	0	3	22	0	0	0	0	0	0	208	200	200	177	208	5.699999809	4.342999935	0.832000017	3.190000057	0.303000003	98	0.230000004	116.9	1.109	7.559999943	21.70000076	252	19.60000038	100	1	50	14.39999962	1.110000014
438668	37	1	2.690972222	1.828472222	17	3.268611111	0	39.55538	1	1	0	0	0	0	0	0	0	0	5	15	0	0	0	0	0	0	199	238	238	199	199	5.559999943	3.190999985	1.906999946	4.849999905	0.460000008	148	0.179000005	172.1000061	0.211999997	7.459000111	34	217	23.89999962	99.69999695	1.899999976	50	13.19999981	0.99000001
439093	44	1	4.195138889	3.340972222	15	4.698888891	0	40.59503	1	1	1	0	0	0	0	0	1	0	4	16	0	0	0	0	0	0	166	271	271	166	166	8.159999847	6.290999889	1.452000022	4.559999943	0.388999999	125	0.143000007	196.8999939	0.866999984	7.382999897	43.70000076	170	25.29999924	100	3.299999952	45	14.5	1.120000005
439097	67	1	1.229166667	0.25	15	3.371666669	0	35.07372	1	1	0	0	0	0	0	0	0	0	5	12	0	0	0	0	0	0	186	220	220	179	179	13.09000015	11.84599972	0.772000015	4.010000229	0.40200001	128	0.157000005	2.130000114	0.088	7.34499979	45.70000076	176	24.29999924	99.30000305	2.200000048	50	14.60000038	1.129999995
439230	33	1	1.232638889	0.378472222	13	2.997222221	0	28.50658	1	1	0	0	0	0	0	0	0	0	5	11	0	0	0	0	0	0	128	240	240	128	128	8.539999962	8.001999855	0.375999987	3.589999914	0.338	107	0.128999993	97.86000061	1.109	7.440000057	32.79999924	239	21.89999962	99.59999847	1.100000024	50	14.39999962	1.110000014
439507	47	1	8.504861	3.801389	17	1.410833	0	53.13075	1	0	0	0	0	0	0	0	0	0	4	16	0	0	0	0	0	0	138	138	149	121	129	10.82	8.905	1.623	4.26	0.398	132	0.147	58.4	0.071	7.388	35.9	259	21.1	99.9	2.2	50	14.2	1.1
439771	38	0	9.390277778	7.646527778	19	3.123333331	0	88.64517	0	1	0	0	0	0	0	0	1	0	7	27	0	0	0	0	0	0	165	241	241	132	132	9.479999542	8.987000465	0.351000011	3.299999952	0.252999991	80	0.177000001	32.1	0.589999974	7.480999947	25.39999962	59	18.79999924	97.65	3.200000048	50	15	1.169999957
441260	27	1	7.152083333	4.26875	27	2.4975	0	66.57965	0	0	0	0	0	0	0	0	1	0	4	15	0	0	0	0	0	0	151	293	293	136	136	13.72999954	12.67300034	0.398000002	4.179999828	0.370999992	129	0.134000003	224.1000061	0.61500001	7.40500021	37.20000076	218	22.79999924	100	3.700000048	50	15	1.169999957
441648	56	1	4.586805556	2.784722222	14	2.569999999	0	63.77905	1	1	0	1	0	0	0	0	0	0	5	17	0	0	0	0	0	0	190	233	245	149	149	13.60000038	11.77799988	0.978999972	3.849999905	0.333999991	109	0.178000003	68.9	0.244000003	7.34100008	43.5	128	22.79999924	99.19999695	1.799999952	50	14.80000019	1.149999976
442044	27	1	1.336111111	0.529166667	14	3.058055556	0	24.33444	1	0	0	0	0	0	0	0	0	0	2	14	0	0	0	0	0	0	146	183	183	137	146	14.64000034	13.80599976	0.52700001	3.460000038	0.326999992	110	0.126000002	117.3	0.082000002	7.302000046	35.59999847	191	17.20000076	100	3.599999905	50	13.30000019	1
442235	68	1	1.641666667	0.663888889	23	2.346666667	0	43.99013	0	0	0	0	0	0	0	0	0	0	3	14	0	0	0	0	0	0	204	244	244	145	204	9.779999733	7.638000011	1.593999982	4.019999981	0.384000003	135	0.187000006	25.60000038	0.072999999	7.364999771	36.79999924	207	20.39999962	100	2.799999952	45	13.10000038	0.980000019
442688	50	0	1.590277778	0.561805555	27	2.156944445	0	66.69075	0	0	0	0	0	0	0	0	1	0	4	16	0	0	0	0	0	0	256	348	348	256	256	9.329999924	6.539999962	2.220999956	3.359999895	0.314999998	106	0.208000004	69	0.096000001	7.414000034	31.79999924	264	20.10000038	100	1.100000024	50	13.69999981	1.039999962
443794	59	0	7.521527778	1.734722222	29	4.026666667	0	87.03162	0	1	1	0	0	0	0	0	1	0	3	16	0	0	0	0	0	0	159	287	287	124	159	16.35000038	14.63300037	1.029999971	4.349999905	0.372999996	130	0.158000007	59	0.244000003	7.323999882	41	125	20.70000076	99.69999695	5	40	17.35	1.425
444357	21	1	5.747916667	4.904166667	18	3.144166666	0	42.12237	0	0	0	0	0	0	0	0	0	0	10	25	0	0	0	0	0	0	149	221	221	143	143	16.30999947	13.83100033	1.32099998	3.74000001	0.324999988	108	0.164000005	166.3	0.233	7.389999866	38.70000076	186	23	100	2.599999905	40	14	1.070000052
444540	17	1	1.405555556	0.36875	12	1.405833334	0	29.74547	0	0	0	0	0	0	0	0	0	0	3	7	0	0	0	0	0	0	135	147	147	117	117	9.170000076	7.087999821	1.595999956	3.950000048	0.335000008	115	0.123999998	47.79999924	0.654999971	7.357999802	39.70000076	243	21.70000076	100	1.299999952	57.5	16.39999962	1.309999943
444778	51	1	15.47083333	8.246527778	21	3.7875	0	93.98134	1	0	0	0	0	0	0	0	1	0	7	28	0	0	0	0	0	0	186	201	201	85	85	20.635	18.13699999	0.74000001	4.480000019	0.398999989	129	0.165000007	57.09999847	1.109	7.295000076	35.70000076	121	16.79999924	98.90000153	5.30000031	41	14.80000019	1.149999976
445002	44	1	4.803472222	2.872916667	11	3.011666666	0	47.93307	1	1	1	0	0	0	0	0	0	0	7	21	0	0	0	0	0	0	138	157	157	132	132	11.73999977	9.555999756	1.409000039	3.460000038	0.352999985	115	0.162	14.13000011	0.082999997	7.380000114	43	338	24.89999962	100	1.100000024	57.5	13.69999981	1.039999962
445378	50	1	13.93888889	1.169444445	22	3.284166667	0	73.78915	1	1	1	0	0	0	0	0	1	1	5	17	0	0	0	0	0	0	217	283	283	202	202	14.38000011	12.07900047	1.567000031	4.309999943	0.379000008	126	0.182999998	87.30000305	0.439999998	7.361000061	42	238	23.29999924	100	2.099999905	50	14	1.070000052
445433	38	0	1.677777778	0.268055556	15	3.283055556	0	54.5857	0	0	0	0	0	0	0	0	0	0	1	12	0	0	0	0	0	0	244	271	271	232	232	10.68999958	8.123999596	2.15899992	3.730000019	0.342000008	115	0.201000005	91	0.071000002	7.390999794	35.20000076	149	20.89999962	100	1	50	14.10000038	1.080000043
445657	54	1	23.11736111	13.70138891	29	1.00861111	0	129.303505	1	1	1	0	0	0	0	0	1	0	8	22	0	0	0	0	0	0	194	301	357	169	169	9.680000305	8.798999786	0.57099998	2.99000001	0.270000011	89	0.159999996	34.15999985	0.654999971	7.488999844	29.89999962	219	22.5	99.5	3.799999952	50	13.80000019	1.049999952
446186	67	1	1.721527778	0.577083333	19	2.869722221	0	77.1297	1	1	1	0	0	0	0	0	1	0	6	11	0	0	0	0	0	0	135	165	165	88	88	7.659999847	5.017000198	1.906999946	4.010000229	0.361999989	125	0.128000006	145.3000031	1.109	7.409999847	38.09999847	247	23.70000076	100	1	40	13	0.970000029
446308	50	1	23.22534167	13.70138891	40	3.165	0	129.303505	1	1	1	0	0	0	0	0	1	0	9	25	0	0	0	0	0	0	255	279	279	247	255	6.69	4.676	1.512	4.33	0.414	140	0.237	16.3	0.046	7.451	36.1	104	25	99.1	1.3	50	13.9	1.06
446505	70	1	1.689583	0.7506944	16	3.346944	0	44.02151	0	0	1	1	0	0	0	0	0	0	2	11	0	0	0	0	0	0	312.5	380.5	395.5	272	295.5	11.46	8.079	2.349	3.52	0.292	102	0.257	22.5	0.044	7.514	29.5	127	23.6	99.8	1.1	45	14.4	1.11
446827	55	1	7.90625	4.854167	26	2.646389	0	66.51293	1	1	0	0	0	0	0	0	1	0	5	20	0	0	0	0	0	0	101	149	149	84	87	10	8.42	0.95	4.51	0.397	141	0.105	200	0.382	7.4	37.2	173	22.5	99.1	4.3	50	14.4	1.11
447550	63	1	23.22534167	13.70138891	40	2.1	1	129.303505	0	0	1	1	0	0	0	0	1	0	4	24	0	0	0	0	0	0	163	212	395.5	155	163	6.59	5.872	0.382	4.06	0.37	122	0.155	150.7	0.457	7.38	42	85	24.2	97.65	1.3	45	14.9	1.19
447818	56	1	3.710417	1.75625	12	2.288889	0	41.43205	0	1	1	0	0	0	0	0	1	0	4	13	0	0	0	0	0	0	134	144	144	122	122	7.77	5.439	1.748	4.4	0.427	144	0.153	146.7	0.16	7.362	44.3	187	24.8	100	1.2	50	14.8	1.15
447861	60	1	2.334028	0.3590278	20	5.311389	0	69.76813	1	0	1	0	0	0	0	0	0	0	6	17	0	0	0	0	0	0	125	156	156	125	125	6.81	4.992	1.314	3.48	0.321	106	0.122	16.1	0.205	7.387	35.9	167	21.1	99.1	1.3	57.5	14.5	1.12
447955	60	1	9.478472	4.586806	23	4.224722	0	74.10434	0	1	1	0	0	0	0	0	1	0	9	18	0	0	0	0	0	0	138	179	179	132	138	10.72	8.769	1.308	3.7	0.336	112	0.133	86.5	0.06	7.39	38.4	98	23	99.2	3.3	50	14.2	1.09
448156	52	0	15.20417	2.301389	32	5.755833	0	107.5929	0	0	0	0	0	0	0	0	1	0	8	29	0	0	0	0	0	0	106	71	71	97	105	11.98	10.746	0.839	2.89	0.255	89	0.113	36.2	0.121	7.473	31.8	201	23.3	100	2.1	45	15.7	1.24
449091	68	0	5.629167	2.847222	20	0.047916335	0	81.20265	0	0	1	0	0	0	0	0	1	0	9	30	0	0	0	0	0	0	177	223	223	150	150	8.08	5.882	1.543	3.68	0.33	111	0.186	64.9	0.16	7.444	38.7	92	25.8	98.2	1.5	50	14.1	1.08
449118	52	1	7.560417	4.6125	27	3.811111	0	100.0478	1	0	0	0	0	0	0	0	1	0	4	13	0	0	0	0	0	0	128	229	229	101	128	16.09	14.513	1.094	3.58	0.326	106	0.126	133.9	0.037	7.35	37.4	249	20.1	100	3.5	50	15.2	1.19
449883	44	1	1.4375	0.3125	11	3.858333	0	36.94417	0	0	1	0	0	0	0	0	0	0	2	4	0	0	0	0	0	0	130	147	147	130	130	9.08	6.91	1.58	3.93	0.354	121	0.162	5.5	0.039	7.323	39.2	164	19.8	99.5	5.30000031	50	14.5	1.12
450579	37	1	3.623611	0.8638889	24	5.050833	0	66.97873	0	1	0	0	0	0	0	0	1	0	1	6	0	0	0	0	0	0	275	266	266	275	275	8.64	6.42	1.555	4.11	0.335	114	0.227	218.6	0.109	7.451	38	210	26.3	99.5	3.8	50	13.5	1.03
450625	59	0	2.739583	0.7291667	23	3.890833	0	64.3631	0	0	1	0	0	0	0	0	0	0	3	16	0	0	0	0	0	0	214	269	269	196	196	9	7.29	1.377	3.45	0.314	105	0.202	2.8	0.056	7.428	32.9	214	21.4	99.8	1.7	50	14.6	1.14
451061	22	1	4.338194	3.525694	18	2.448889	0	56.54927	1	1	0	0	0	0	0	0	0	0	5	8	0	0	0	0	0	0	131	248	248	101	101	13.93	12.049	0.975	4.57	0.408	137	0.142	30.6	1.109	7.317	39.9	245	19.8	99.3	2.8	50	15.1	1.2
451581	68	0	3.618056	1.053472	6	2.963889	1	50.35637	0	0	1	0	0	0	0	0	1	0	4	17	0	0	0	0	0	0	296	374	395.5	267	276	8.69	6.474	1.851	3.1	0.27	89	0.228	46.2	0.145	7.48	29.8	212	22.2	99.2	1	50	14.2	1.12
451908	67	0	2.590278	0.6111111	16	4.178056	0	41.41117	0	0	0	0	0	0	0	0	0	0	4	18	0	0	0	0	0	0	176	237	237	157	157	7.72	5.875	1.359	3.04	0.277	91	0.147	52	0.315	7.44	37.2	208	24.9	99.9	1.6	50	17.3	1.425
452081	40	0	2.352778	1.332639	12	1.433611	0	25.77012	0	0	0	0	0	0	0	0	0	0	6	13	0	0	0	0	0	0	170	201	201	150	150	10.67	9.4	0.843	3.7	0.269	78	0.19	30.6	0.315	7.466	32.5	241	23.1	100	2.3	50	15	1.19
452113	49	0	3.861111	2.8125	22	3.243056	0	66.28889	0	1	0	0	0	0	0	0	1	0	6	24	0	0	0	0	0	0	217	229	229	193	193	9.78	7.335	1.848	4.21	0.373	126	0.199	12	0.203	7.404	38.6	164	23.6	99	0.8	50	13.8	1.06
452445	61	0	1.375	0.3645833	19	2.846944	0	55.76047	0	0	1	1	0	0	0	0	0	0	2	10	0	0	0	0	0	0	167	153	207	124	124	7.6	5.867	1.36	3.36	0.303	100	0.207	2.9	0.034	7.402	37.1	145	22.6	99.5	2.9	50	14.2	1.1
452505	59	0	3.522222	2.105556	23	2.368611	0	46.55085	0	0	0	0	0	0	0	0	0	0	9	22	0	0	0	0	0	0	140	206	206	140	140	10.66	9.754	0.64	3.35	0.317	105	0.115	13	0.255	7.34	37.6	205	19.5	100	5.30000031	50	13.7	1.05
452640	52	1	8.492361	4.63125	16	3.136667	0	60.66146	1	1	0	0	0	0	0	0	1	0	3	18	0	0	0	0	0	0	177	224	224	177	177	10.58	9.162	1.111	4.16	0.357	124	0.161	155	0.076	7.457	33.5	143	23.6	99.6	1.7	45	13.8	1.06
452919	44	0	6.427083	1.217361	14	2.922778	0	57.08275	0	0	0	0	0	0	0	0	1	0	8	10	0	0	0	0	0	0	109	339	339	107	107	9.91	8.84	0.723	2.84	0.256	88	0.109	8.1	1.109	7.414	31	214	19.4	99.9	4.8	50	17.1	1.41
453004	60	1	1.680556	0.6701389	20	1.676389	0	30.54132	0	0	1	0	0	0	0	0	0	0	4	19	0	0	0	0	0	0	164	196	196	121	148	8.73	7.412	0.751	3.79	0.348	116	0.163	12.4	0.05	7.437	34.6	215	22.9	99	2	50	17.1	1.41
453126	17	1	2.347222	0.4236111	10	2.009167	0	24.14363	0	0	0	0	0	0	0	0	0	0	5	3	0	0	0	0	0	0	175	205	205	172	172	14.94	12.057	2.151	4.26	0.394	133	0.169	1.8	0.034	7.481	29.8	255	22	100	1.8	50	15.8	1.27
453134	37	1	3.582639	1.742361	18	3.726389	0	51.63416	0	1	0	0	0	0	0	0	0	0	3	9	0	0	0	0	0	0	140	200	200	140	140	10.71	8.547	1.51	3.74	0.335	112	0.122	235.6	0.111	7.431	38.2	141	25	99.3	1.3	37.5	13.7	1.05
453249	62	1	2.541667	0.575	30	4.672222	0	68.14872	1	1	0	0	0	0	0	0	1	0	5	15	0	0	0	0	0	0	136	159	159	126	126	9.67	7.958	1.102	3.53	0.327	111	0.136	55.5	0.434	7.457	32.8	200	22.9	99.7	2.2	45	16.7	1.37
454174	57	1	16.35903	8.298611	28	3.780278	0	95.67634	1	1	0	0	0	0	0	0	1	0	7	17	0	0	0	0	0	0	126	159	159	123	123	11.09	9.537	1.375	2.56	0.256	86	0.106	19.5	0.128	7.366	39.5	206	22.1	100	3.1	50	16.2	1.31
454575	63	0	1.784722	0.5993056	11	2.544167	0	45.57639	0	0	0	0	0	0	0	0	1	0	4	14	0	0	0	0	0	0	116	138	138	67	82	5.22	3.72	1.12	4.23	0.362	122	0.091	0.5	0.025	7.401	37.6	84	24.1	97.65	1.4	50	14	1.11
454724	49	0	1.625	0.4895833	19	3.245833	0	50.90403	0	0	0	0	0	0	0	0	1	0	5	19	0	0	0	0	0	0	129	175	175	122	126	11.94	9.755	1.528	3.17	0.285	94	0.141	133.5	0.138	7.398	42.2	338	25.5	99.6	2.7	50	15.4	1.23
455162	12	0	1.902778	0.7083333	16	2.075833	0	33.92564	0	0	0	0	0	0	0	0	0	0	5	15	0	0	0	0	0	0	177	287	287	156	156	16.88	14.736	1.317	3.16	0.275	91	0.203	1.8	0.101	7.354	37.1	171	20.1	99.5	2.5	40	16	1.29
455988	51	0	2.715278	1.756944	25	4.600833	0	70.88957	0	0	0	0	0	0	0	0	0	0	3	11	0	0	0	0	0	0	277	380.5	395.5	228	228	10.99	8.924	1.583	3.83	0.332	112	0.213	94.9	0.503	7.53	29	170	24.1	99.7	1.7	45	14	1.08
456109	67	1	8.48125	0.7701389	30	3.492778	0	65.88665	0	0	0	0	0	0	0	0	1	0	10	22	0	0	0	0	0	0	158	244	244	142	142	10.38	8.076	1.484	3.49	0.314	104	0.167	44.1	0.05	7.391	39.9	81	23.3	97.65	1	50	13.3	1.01
456312	45	1	8.79375	0.8131944	31	1.373333	0	54.90593	1	1	1	0	0	0	0	0	1	0	5	19	0	0	0	0	0	0	157	191	191	151	151	9.65	8.714	0.502	3.79	0.341	116	0.17	71.8	0.359	7.398	33.3	176	20.4	100	2.2	50	13.8	1.06
456443	84	0	12.52847	9.252083	16	0.9844444	0	129.303505	1	1	0	0	0	0	0	0	0	0	9	24	0	0	0	0	0	0	137	159	159	63	83	11.94	11.35	0.44	4.29	0.397	138	0.161	1	0.168	7.361999989	37.9	64	21.9	97.65	5.1	45	16.4	1.33
456589	60	0	6.777778	4.746528	16	2.968056	0	46.90552	0	0	0	0	0	0	0	0	0	0	5	16	0	0	0	0	0	0	219	310	310	153	153	12.15	9.684	1.98	3.28	0.281	92	0.186	10.8	0.407	7.37	35.6	190	20.1	99	3.1	45	14.3	1.11
457204	88	1	4.770833	0	40	1.581111	0	87.99548	0	1	0	0	0	0	0	0	1	0	7	21	0	0	0	0	0	0	117	137	137	117	117	7.13	5.533	1.012	3.53	0.325	112	0.13	134.9	1.109	7.401	35.3	138	21.3	99.8	1.3	41	15.6	1.25
457298	53	0	3.677083	8.824306	24	2.593611	1	54.8673	0	0	1	0	0	0	0	0	0	0	3	17	0	0	0	0	0	0	183	247	247	157	157	13.59	11.932	0.978	3.89	0.349	118	0.18	77.5	0.955	7.413	35.2	182	22	99.6	1.4	50	14.7	1.15
457754	49	0	14.98611	7.951389	21	3.053889	0	72.76011	0	0	1	0	0	0	0	0	1	0	4	16	0	0	0	0	0	0	312.5	345	345	188	188	20.18	14.792	2.539	4.25	0.386	124	0.2965	134.9	1.109	7.245	51.1	136	21.4	98.9	5.30000031	50	14.1	1.09
458328	58	0	4.897222	0.8138889	16	4.694722	0	53.52064	0	0	0	0	0	0	0	0	0	0	4	15	0	0	0	0	0	0	175	218	241	142	142	7.33	6.634	0.645	3.55	0.328	110	0.156	111.6	0.07	7.39	28.3	272	17.1	99.9	1.4	50	14.4	1.12
459131	48	0	5.515972	2.703472	19	0.89	0	45.30899	0	0	1	0	0	0	0	0	0	0	4	17	0	0	0	0	0	0	198	256	281	193	193	10.9	9.788	0.752	3.78	0.328	110	0.188	26.7	0.229	7.528	26.9	191	22.4	99.8	1.3	40	13.5	1.03
459326	68	1	18.34722	8.395833	25	2.935278	0	89.19668	1	1	1	0	0	0	0	0	0	0	5	23	0	0	0	0	0	0	155	170	198	150	151	4.19	2.912	1.022	3.33	0.309	105	0.131	3.5	0.089	7.364	34.9	206	19.7	100	1.2	45	13.7	1.05
459918	50	1	3.079861	1.114583	19	2.352778	0	35.45082	1	1	0	0	0	0	0	0	0	0	4	19	0	0	0	0	0	0	167	197	197	149	149	17.83	15.423	1.48	4.07	0.379	129	0.191	1.9	0.771	7.413	37	158	23.1	99.4	2.2	50	15.3	1.22
460059	70	0	1.909028	1.142361	22	2.769167	0	47.50665	0	0	0	0	0	0	0	0	0	0	4	17	0	0	0	0	0	0	249	255	255	249	249	5.07	2.951	1.795	3.95	0.363	120	0.241	52.5	0.202	7.492	33.9	113	26	99.6	0.9	50	13.7	1.05
460072	56	1	1.804861	0.7979167	16	4.395556	0	40.42787	1	0	0	0	0	0	0	0	0	0	0	10	0	0	0	0	0	0	189	202	202	177	177	5.31	3.473	1.497	4.05	0.394	133	0.151	64.4	0.077	7.318	49.1	101	24.5	97.9	2.8	50	12.9	0.97
460194	56	0	1.745833	0.8777778	19	4.007778	0	56.85941	0	0	1	0	0	0	0	0	0	0	1	12	0	0	0	0	0	0	219	190	190	194	214	7.26	4.937	1.808	3.64	0.297	95	0.193	0.5	0.103	7.412	33.4	240	21.1	100	1.7	50	13.8	1.06
460620	60	0	1.555556	0.5673611	24	6.124722	0	54.13639	0	0	1	0	0	0	0	0	0	0	1	11	0	0	0	0	0	0	203	246	246	201	201	6.33	5.741	0.462	3.53	0.325	108	0.148	86	0.085	7.433	31.4	126	20.4	98.4	2.3	40	14.3	1.11
461084	18	1	3.397222	1.532639	15	3.560278	0	44.09661	0	0	0	0	0	0	0	0	0	0	2	11	0	0	0	0	0	0	171	222	222	144	144	13.38	11.038	1.338	3.26	0.281	95	0.154	158.9	0.455	7.364	37.3	271	20.2	99	0.8	50	16.1	1.3
461430	39	0	1.709028	0.6777778	25	3.851389	0	52.50829	0	0	1	0	0	0	1	0	0	0	5	10	0	0	0	0	0	0	312.5	371	371	263	295.5	16.25	13.049	2.194	3.83	0.37	121	0.268	181.6	0.251	7.336	44.3	88	23.1	97.65	4.1	50	14.3	1.14
461993	72	1	17.36528	9.413889	40	3.391389	0	129.303505	0	0	1	0	0	0	0	1	1	0	7	19	0	0	0	0	0	0	178	222	222	145	148	7.6	6.179	0.927	3.74	0.33	107	0.176	20.25	0.142	7.456	41.8	154	28.9	99.6	1.1	37.5	14.3	1.14
462438	35	1	14.34097	8.324306	28	5.515278	0	76.49896	1	0	0	0	0	0	0	0	1	0	5	13	0	0	0	0	0	0	240	331	331	182	232	17.92	16.737	0.699	3.52	0.308	109	0.26	92.7	0.111	7.419	36.5	218	23.5	100	2.3	45	13.5	1.03
462619	51	1	4.647917	3.679167	16	5.618333	0	62.00666	1	1	0	0	0	0	0	0	0	0	4	20	0	0	0	0	0	0	60	104	104	60	60	11.16	10.535	0.335	4.2	0.433	143	0.072	50.7	1.109	7.489	31.6	157	23.8	100	2.7	40	12.4	0.92
462670	45	1	3.638889	1.520833	12	4.191389	1	54.66545	1	0	1	0	0	0	0	0	1	0	2	8	0	0	0	0	0	0	303	260	260	275	275	12.24	10.943	0.906	4.72	0.42	141	0.2965	21.6	0.044	7.395	39.8	85.8	23.8	97.65	2.2	50	14.1	1.09
462734	82	0	1.577083	0.7479167	23	4.709722	0	63.90613	0	0	0	0	0	0	0	0	0	0	9	20	0	0	0	0	0	0	170	220	220	170	170	11.43	10.813	0.423	3.24	0.297	102	0.159	58	0.191	7.379	36.8	160	21.3	100	2.4	50	15.5	1.24
463046	20	1	12.10069	6.34375	21	3.913889	0	82.25662	0	0	0	0	0	0	0	0	1	0	8	20	0	0	0	0	0	0	87	326	326	87	87	16.05	14.092	1.059	2.38	0.203	69	0.075	99.3	1.109	7.356	44.4	152	24.2	99.5	1.7	40	17.35	1.425
463618	53	1	7.304861	2.125694	15	3.439722	0	51.75011	1	0	0	1	0	0	0	0	1	0	4	21	0	0	0	0	0	0	134	180	180	130	134	14.49	13.49	0.478	3.6	0.32	107	0.137	171.7	0.525	7.404	29.9	288	18.3	100	4.1	50	14	1.08
463873	61	1	1.552083	0.6111111	20	2.700833	0	48.10382	1	1	0	0	0	0	0	0	1	0	5	26	0	0	0	0	0	0	159	178	178	135	135	17.41	15.321	0.975	3.52	0.342	113	0.18	52.4	0.115	7.47	34.5	221	24.8	99.8	1.4	50	14.5	1.13
464346	28	1	7.3	3.361111	13	3.876944	0	53.69278	1	0	0	0	0	0	0	0	1	0	6	24	0	0	0	0	0	0	102	160	160	102	102	7.71	7.001	0.432	3.73	0.314	107	0.13	167.1	1.109	7.36	43.7	156	24.2	99.6	1.3	40	15.3	1.2
464573	65	0	1.646528	0.7298611	18	2.382222	0	44.73952	0	1	0	0	0	0	0	0	0	0	2	16	0	0	0	0	0	0	187	238	238	187	187	7.54	6.017	0.86	3.06	0.293	98	0.171	200	0.477	7.379	39.4	132	22.5	99.8	1.1	40	14.1	1.09
464647	52	1	3.729861	1.846528	15	4.015	0	42.85272	0	0	1	0	0	0	0	0	1	0	7	18	0	0	0	0	0	0	168	225	225	102	102	11.18	8.72	1.666	3.21	0.338	115	0.165	200	0.206	7.424	34.4	164	21.8	99.8	3.7	40	13.5	1.03
464843	18	1	1.385417	0.3020833	12	1.955556	0	21.35291	0	0	0	0	0	0	0	0	0	0	5	13	0	0	0	0	0	0	198	279	279	191	191	12.05	9.821	1.542	4.14	0.371	126	0.186	6.9	0.211	7.506	26.7	246	20.9	99.3	1.2	37.5	14.3	1.11
465477	66	0	1.693056	0.7319444	34	3.018611	0	64.54279	0	0	0	0	0	0	0	0	1	0	6	9	0	0	0	0	0	0	186	249	262	164	186	12.98	10.64	1.75	2.82	0.247	85	0.198	50.1	1.109	7.353	46.8	267	23	99	1.5	37.5	14.1	1.1
465724	59	1	13.45556	1.629167	22	2.541944	0	65.99155	1	1	1	0	0	0	0	0	1	0	4	17	0	0	0	0	0	0	152	219	219	138	146	11.44	10.102	0.812	3.91	0.386	126	0.148	21.6	0.33	7.357	42.6	145	23.3	99.1	2.3	50	14.8	1.15
465951	34	1	1.793056	0.04305556	23	3.002778	0	40.50741	0	0	0	0	0	0	0	0	0	0	2	9	0	0	0	0	0	0	220	301	301	112	220	15.18	13.207	1.017	4.6	0.314	98	0.188	86.6	0.148	7.441	30.4	186	20.3	99.9	3	40	13.7	1.05
466026	65	1	2.989583	0.9979167	14	1.706111	0	44.26494	0	0	1	0	0	0	0	0	1	0	6	21	0	0	0	0	0	0	119	149	149	110	110	9.73	8.738	0.564	3.92	0.373	123	0.13	79	0.127	7.408	39.1	95	24.1	98.3	1.7	40	14.9	1.16
466250	47	1	2.589583	1.6	18	4.758333	0	55.17856	0	0	0	0	0	0	0	0	0	0	3	9	0	0	0	0	0	0	200	220	220	135	135	12.51	7.981	2.539	4.11	0.374	123	0.227	59.8	1.109	7.302	47	152	22.3	98.9	4.5	45	13.3	1.01
466678	47	1	2.356944	1.372917	16	4.905556	0	54.69935	1	0	1	0	0	0	0	0	0	0	5	16	0	0	0	0	0	0	186	207	207	159	159	12.16	9.363	1.958	3.86	0.355	121	0.181	17	0.086	7.393	40	126	24	99.7	1.1	45	13.2	1
466691	60	1	14.89931	8.128472	27	0.9916667	0	115.7305	1	1	1	0	0	0	0	0	1	0	4	22	0	0	0	0	0	0	200	230	230	159	183	8.02	6.905	0.73	4.04	0.373	124	0.171	167	1.109	7.482	33.4	251	25	100	1.5	50	13.2	1
466777	76	1	9.070833	2.638889	12	1.963056	0	103.7245	1	1	1	1	0	0	0	0	1	0	5	20	0	0	0	0	0	0	131	147	147	114	131	9.81	9.123	0.294	5.240000129	0.478	163.5	0.17	25.8	0.093	7.476	23.7	77	17.2	97.65	1.5	37.5	12.1	0.9
467730	66	0	1.555556	0.5868056	28	4.373889	0	63.86127	0	0	1	0	0	0	0	0	1	0	5	19	0	0	0	0	0	0	182	203	203	164	164	14.51	10.331	2.539	4.04	0.37	122	0.146	35.8	0.118	7.349	41.6	147	22.3	98.9	1.5	50	13.6	1.04
467800	47	1	4.583333	2.720833	18	5.726944	0	61.13174	0	0	0	0	0	0	0	0	0	0	9	22	0	0	0	0	0	0	110	207	207	110	110	14.67	13.584	0.528	3.08	0.275	94	0.092	83.4	1.109	7.341	35	180	18.5	100	3.1	40	14.4	1.11
467888	47	1	3.228472	0.3388889	18	2.454167	0	36.82046	0	1	0	0	0	0	0	0	0	0	4	10	0	0	0	0	0	0	155	183	183	144	155	9.01	8.343	0.577	3.85	0.332	118	0.139	117.2	0.601	7.401	36.1	199	21.9	100	2.2	50	15	1.17
468348	68	1	20.87847	3.057639	34	1.46	0	108.0969	0	0	1	0	0	0	0	1	1	0	5	17	0	0	0	0	0	0	170	180	180	152	152	10.9	9.821	0.839	4.07	0.394	131	0.14	69.8	0.051	7.373	48.8	100	27.1	97.8	2	40	15.4	1.21
469375	21	1	1.544444	0.5222222	17	2.24	0	34.06503	1	0	0	0	0	0	0	0	0	0	1	12	0	0	0	0	0	0	175	262	262	166	175	16.16	14.092	1.293	3.68	0.318	107	0.166	128.1	0.235	7.403	33.5	194	20.5	100	0.7	40	16.3	1.3
469572	65	1	21.12639	13.20139	34	3.766111	0	110.2226	1	1	0	0	0	0	0	0	1	0	4	20	0	0	0	0	0	0	99	150	150	94	99	14.5	12.977	0.986	4.38	0.395	132	0.13	162	0.588	7.429	32	160	20.7	99.9	1.2	50	14.1	1.09
470373	59	1	9.677083	5.802083	27	2.218333	0	74.09966	0	0	0	0	0	0	0	0	0	0	5	18	0	0	0	0	0	0	147	221	221	147	147	13.66	12.84	0.546	3.32	0.312	104	0.121	79	0.32	7.377	36	102	20.4	98.5	3.3	50	15.5	1.25
471356	50	1	1.720833	0.7333333	10	3.050278	0	33.99686	1	1	1	0	0	0	0	0	0	0	4	14	0	0	0	0	0	0	203	235	235	203	203	14.37	12.128	1.609	4.37	0.397	132	0.194	132.83	0.084	7.433	40.1	83	26.1	97.65	1.5	50	13.6	1.06
471881	65	0	1.510417	0.5166667	22	4.584444	0	60.9678	0	0	0	0	0	0	0	0	0	0	5	21	0	0	0	0	0	0	171	209	209	171	171	12.55	9.927	1.857	3.8	0.371	118	0.159	8.6	0.071	7.445	36.4	88.3	24.6	97.65	2.3	50	13.3	1.03
471957	52	1	19.00069	0.8194444	27	0.047916335	0	91.67029	1	1	0	0	0	0	0	0	1	0	4	19	0	0	0	0	0	0	180	272	272	152	152	15.61	13.955	0.983	3.02	0.321	103	0.169	146.6	0.817	7.449	31	128	21.2	99.3	1.7	37.5	11.5	0.86
472494	49	1	4.455556	3.492361	19	1.784444	0	49.54728	0	0	1	0	0	0	0	0	1	0	5	22	0	0	0	0	0	0	143	166	166	133	133	7.96	6.822	0.708	3.97	0.345	113	0.133	121.1	1.109	7.407	29.5	183	18.1	100	1.1	50	14	1.1
472508	48	0	11.22986	7.684028	23	3.834444	0	71.84369	0	0	1	0	0	0	0	0	1	0	9	25	0	0	0	0	0	0	259	286	286	199	216	14.72	12.998	1.31	4.25	0.376	137	0.27	208	0.214	7.515	27.8	145	22.7	99.7	4.6	50	12.4	0.94
472577	63	0	2.652778	0.8263889	23	3.541389	0	72.94462	0	0	1	0	0	0	0	0	1	0	7	18	0	0	0	0	0	0	185	270	270	152	152	7.78	6.162	1.105	3.41	0.309	101	0.18	15.8	0.295	7.5	31.8	237	24.6	99.6	1.2	50	14.4	1.14
472631	62	0	5.31875	3.406944	24	1.358056	0	62.33211	0	0	1	0	0	0	0	0	0	0	4	14	0	0	0	0	0	0	222	257	257	211	218	12.23	9.931	1.688	3.73	0.369	122	0.23	37.7	0.105	7.45	29.2	227	20.2	100	2.8	50	13.7	1.07
472852	77	0	20.84375	13.70138891	39	3.633333	0	117.3961	0	0	0	0	0	0	0	0	1	0	7	25	0	0	0	0	0	0	105	176	176	93	93	14.73	13.493	1.016	3.14	0.299	101	0.105	95.7	1.109	7.401	35.9	227	21.8	99.4	3.4	50	15.1	1.21
472970	29	1	1.456944	0.5368056	15	2.715556	0	33.23824	1	1	0	0	0	0	0	0	1	0	4	15	0	0	0	0	0	0	180	216	216	153	153	18.73	15.958	1.461	4.85	0.425	144	0.18	19.4	0.312	7.295	46.5	236	22.3	100	3	45	14.6	1.16
473451	76	0	3.763194	2.744444	16	2.730278	0	50.82811	0	0	1	0	0	0	0	0	1	0	7	20	0	0	0	0	0	0	119	168	168	104	119	17.33	15.892	0.815	3.94	0.364	118	0.118	149.2	0.409	7.438	32	100	21.4	99	1.6	40	14	1.1
473977	55	1	16.1875	6.302083	22	2.836111	0	82.37648	0	1	1	0	0	0	0	0	1	0	5	15	0	0	0	0	0	0	134	181	181	132	134	9.34	8.032	0.785	4.1	0.373	126	0.124	154	0.231	7.429	37.7	182	24.6	100	0.9	50	14.9	1.19
473980	25	1	8.069444	5.934028	18	4.895833	0	61.214	1	1	0	0	0	0	0	0	1	0	5	12	0	0	0	0	0	0	137	213	213	136	136	18.43	17.066	0.424	2.95	0.274	93	0.131	168.7	1.109	7.364	37.9	250	21.1	99.5	5.30000031	50	16.8	1.38
474266	72	1	2.995833	3.235417	30	2.546111	0	90.56808	0	0	0	0	0	0	0	0	1	0	8	32	0	0	0	0	0	0	66	199	199	66	66	7.28	6.414	0.277	2.23	0.204	70	0.07	166.8	1.109	7.477	31.5	162	22.5	100	4.8	50	13.3	1.03
474267	18	1	11.91528	9.053472	20	1.4225	0	65.43769	0	0	0	0	0	0	0	0	1	0	3	18	0	0	0	0	0	0	312.5	380.5	395.5	291.5	295.5	17.09	12.339	2.539	4.2	0.394	133	0.2965	17	0.072	7.434	32	233	21	100	1.2	45	15.7	1.27
474607	69	1	3.644444	2.634722	26	2.186667	0	66.6776	1	0	0	0	0	0	0	0	1	0	4	20	0	0	0	0	0	0	105	200	200	84	84	13.33	11.437	0.96	2.74	0.264	89	0.101	112	0.417	7.427	33.7	222	21.8	99.8	1.5	57.5	16.3	1.33
475117	86	1	23.22534167	13.70138891	40	3.610278	0	129.303505	1	0	0	0	0	0	0	0	1	0	8	22	0	0	0	0	0	0	189	229	229	131	142	8.81	7.955	0.396	2.73	0.252	81	0.167	4.5	0.28	7.472	38.9	193	28.1	99.5	1.2	50	14.7	1.17
475261	60	1	9.808333	6.999306	30	4.586389	0	87.7039	1	1	1	0	0	0	0	0	1	0	5	17	0	0	0	0	0	0	292	360	395.5	244	244	14.18	13.457	0.312	3.78	0.377	119	0.228	145.4	1.109	7.394	42.4	168	25.1	100	1.4	40	13	1
475517	27	1	1.235417	0.2527778	8	3.104444	0	21.72182	0	0	0	0	0	0	0	0	0	0	4	3	0	0	0	0	0	0	215	228	228	204	204	16.31	13.325	2.349	4.31	0.388	123	0.205	5	0.112	7.468	29.5	254	21	100	1.7	50	13.1	1.01
475557	66	1	3.697917	2.744444	18	3.384167	0	46.51174	0	1	0	0	0	0	0	0	1	0	6	32	0	0	0	0	0	0	129	181	181	114	114	11.46	9.879	0.974	3.22	0.325	101	0.156	175.4	0.196	7.38	32.5	94	18.7	97.7	3.3	50	14.5	1.15
475703	62	0	3.703472	1.820139	17	5.577222	0	44.68763	0	0	1	0	0	0	0	0	1	0	5	14	0	0	0	0	0	0	174	265	265	165	165	13.24	10.685	1.907	3.24	0.287	87	0.186	166.1	0.142	7.488	32.2	181	24.1	100	1.9	45	15.1	1.21
475881	49	1	11.3625	2.021528	27	3.581667	0	111.8755	1	1	0	0	0	0	0	0	0	0	7	20	0	0	0	0	0	0	163	221	221	127	134	16.54	14.654	0.976	3.81	0.389	132	0.17	146.2	0.389	7.416	35.9	220	22.6	100	1	50	13.1	1.01
476179	41	1	12.91667	9.916667	30	1.444444	0	66.8299	1	1	0	0	0	0	0	0	0	0	5	13	0	0	0	0	0	0	202	259	259	172	172	13.37	13.022	0.214	4.5	0.421	140	0.185	4.1	0.064	7.392	37.6	287	22.7	99.9	1.4	50	14.5	1.15
476253	56	1	14.65764	11.92917	24	3.083333	0	96.27638	1	1	0	0	0	0	0	0	1	0	7	22	0	0	0	0	0	0	205	255	255	150	156	18.66	16.066	1.288	3.77	0.381	122	0.184	51.4	0.787	7.364	33.7	188	19	99.1	2.4	50	14.3	1.13
476324	58	0	1.215278	0.3513889	16	1.140278	0	28.75262	0	0	1	0	0	0	0	0	0	0	0	15	0	0	0	0	0	0	255	234	251	196	243	7.12	5.739	0.783	4.49	0.403	138	0.25	71.1	0.08	7.457	37.8	187	26.2	100	2	45	12.9	0.99
476407	54	0	1.475	0.5444444	20	4.595833	0	63.36748	0	0	0	0	0	0	0	0	1	0	9	19	0	0	0	0	0	0	170	215	215	157	157	7.36	6.168	0.854	2.87	0.275	89	0.145	3.9	0.275	7.377	38.4	298	22.1	99.8	1.9	57.5	14.1	1.11
476468	67	1	4.889583	2.827083	12	2.139444	0	45.0414	1	0	0	0	0	0	0	0	0	0	6	15	0	0	0	0	0	0	101	129	129	67	78	10.27	8.894	0.811	4.7	0.359	113	0.104	53.7	0.191	7.415	36.5	181	23	99.8	1.9	40	15.5	1.25
476656	48	1	3.823611	2.886111	23	3.592222	0	46.19841	1	1	0	0	0	0	0	0	0	0	9	26	0	0	0	0	0	0	158	227	227	157	157	12.74	10.46	1.045	3.6	0.352	122	0.15	186.8	1.109	7.403	38.3	191	22.9	100	2.9	40	12.9	0.99
477272	65	0	3.502778	1.315278	9	2.398611	0	31.44533	0	0	1	0	0	0	0	0	1	0	1	15	0	0	0	0	0	0	262	289	289	170	170	11.28	8.889	1.805	3.35	0.296	97	0.217	6.4	0.063	7.51	26.4	253	21.4	98.9	2.6	50	14.3	1.13
477388	66	0	16.54861	13.70138891	30	5.481389	0	127.9854	0	0	1	0	0	0	0	0	1	0	10	26	0	0	0	0	0	0	200	380.5	382	200	200	11.74	10.484	0.704	2.83	0.249	78	0.171	154.1	0.384	7.454	33.8	227	23.4	100	2.2	50	13.6	1.06
477860	46	1	8.334028	4.358333	16	4.429444	0	68.27476	1	1	1	0	0	0	0	0	1	0	4	19	0	0	0	0	0	0	166	168	168	149	166	13.81	12.443	0.76	4.61	0.39	135	0.19	115.9	0.355	7.448	31.6	147	21.7	98.7	0.9	50	15.5	1.25
477915	62	1	7.663194	3.79375	27	4.901667	0	56.615	1	0	1	0	0	0	0	0	1	0	6	21	0	0	0	0	0	0	185	199	199	159	159	10.74	8.775	1.342	4.1	0.375	124	0.168	169.3	0.142	7.42	36.4	73	23.1	97.65	1.6	40	12.9	0.99
478445	59	0	1.790278	0.6888889	16	6.091389	0	46.80785	0	0	0	0	0	0	0	0	0	0	6	17	0	0	0	0	0	0	93	125	125	93	93	8.5	6.137	1.768	3	0.272	89	0.095	52	0.075	7.477	40	135	28.9	98.9	0.9	45	14.3	1.13
478597	82	0	1.338889	0.4319444	34	4.612778	0	75.80434	0	0	1	0	0	0	0	0	1	0	2	19	0	0	0	0	0	0	179	269	269	179	179	7.39	6.112	0.754	2.97	0.284	92	0.15	7.6	0.589999974	7.431	32.6	192	21.1	100	0.9	50	15.2	1.22
479012	41	1	14.76667	3.225	29	5.108333	0	75.82566	0	1	1	0	0	0	0	0	1	0	9	18	0	0	0	0	0	0	122	122	122	122	122	6.05	4.931	0.865	4.06	0.367	123	0.127	117.2	0.261999995	7.484	28.5	228	21.3	100	1.5	45	13.1	1.01
479055	74	0	7.536111	5.717361	20	1.896111	0	89.33786	0	1	0	0	0	0	0	0	1	0	6	20	0	0	0	0	0	0	92	159	159	92	92	4.45	3.751	0.507	3.33	0.307	102	0.075	169.2	0.215	7.437	34.5	197	22.9	100	1.2	50	13.6	1.06
479057	42	1	1.294444	0.4194444	15	2.265833	0	30.91227	1	1	0	0	0	0	0	0	0	0	1	3	0	0	0	0	0	0	135	247	247	101	106	15.64	14.045	0.907	3.05	0.277	95	0.14	39.6	0.219	7.382	32.8	107	19.1	99.6	2.9	50	16	1.3
479204	64	0	18.04375	13.70138891	29	0.047916335	0	127.834	0	0	1	1	0	0	0	0	1	0	10.5	24	0	0	0	0	0	0	160	239	239	151	151	14.98	13.467	0.854	4.1	0.366	118	0.153	147.6	0.423	7.392	31.2	183	18.6	99.5	0.9	37.5	14.2	1.12
479368	64	1	15.37639	13.38542	28	0.9705556	0	82.6859	1	1	1	0	0	0	0	0	1	0	6	23	0	0	0	0	0	0	137	137	137	137	137	8.54	7.524	0.615	4.59	0.431	140	0.151	51.8	0.1	7.383	41.2	136	23.5	99.5	1.3	50	14.8	1.18
479596	31	1	1.560417	0.4784722	16	3.046667	0	29.08118	0	0	0	0	0	0	0	0	0	0	1	7	0	0	0	0	0	0	127	157	157	127	127	9.57	7.953	1.062	4.07	0.365	122	0.116	8.5	0.169	7.398	38.2	313	23.1	100	1.5	57.5	14.6	1.16
479789	53	1	1.527778	0.6597222	13	3.9825	0	33.88633	1	1	1	0	0	0	0	0	1	0	5	20	0	0	0	0	0	0	257	314	314	249	249	12.35	8.571	2.539	3.97	0.382	124	0.216	24.9	0.051	7.378	41.6	216	23.9	99.6	1.3	50	14.9	1.19
479836	55	1	1.245139	0.5805556	18	4.709167	0	43.32754	0	1	1	0	0	0	0	0	0	0	6	15	0	0	0	0	0	0	148	156	156	111	128	10.43	7.583	2.117	4.28	0.391	127	0.157	122.8	0.132	7.421	36.4	102	23.2	98.5	1.8	50	13.5	1.05
480085	47	0	4.272917	1.3875	22	4.056389	0	47.37292	0	0	1	0	0	0	0	0	0	0	5	19	0	0	0	0	0	0	158	165	165	137	158	15.85	12.664	2.33	4.04	0.315	98	0.158	108.6	0.069	7.478	34.1	147	24.8	99.8	1.1	50	14.6	1.16
480206	50	1	12.35764	9.586806	25	2.974167	0	102.8307	1	1	0	0	0	0	0	0	1	0	10	20	0	0	0	0	0	0	118	142	142	85	118	6.86	4.39	1.948	3.44	0.354	113	0.1	5.6	0.237	7.473	30.5	219	22.1	99.8	1.2	50	15.3	1.23
481033	52	0	23.22534167	13.70138891	37	4.51	0	129.303505	0	0	1	0	0	0	0	0	1	0	10.5	20	0	0	0	0	0	0	144	211	211	135	135	9.52	7.959	1.104	3.46	0.321	104	0.13	200	1.109	7.476	30.7	129	22.4	99.2	1.8	50	14.1	1.11
481397	53	0	2.579167	1.584028	23	1.197778	0	49.29333	0	0	1	0	0	0	0	0	0	0	6	17	0	0	0	0	0	0	176	207	207	176	176	10.83	9.292	1.191	4.42	0.376	120	0.178	51.6	0.383	7.449	31.7	138	21.7	99.3	2.4	50	13.1	1.01
481496	34	1	23.22534167	8.448611	38	4.246111	0	113.4657	1	1	0	0	0	0	0	0	1	0	5	6	0	0	0	0	0	0	138	196	196	126	126	10.89	7.808	2.341	3.88	0.349	114	0.141	21	0.208	7.404	30.2	324	18.5	99.6	2.7	57.5	14.7	1.17
481675	78	0	1.517361	0.6423611	20	4.904167	0	54.43487	0	0	1	0	0	0	0	0	1	0	5	17	0	0	0	0	0	0	101	142	142	100	100	3.68	2.013	1.255	3.17	0.317	102	0.09	1.9	0.117	7.382	37.6	95.3	21.9	97.9	0.6	50	14.1	1.11
481702	62	1	8.568056	1.563194	21	4.588611	0	75.00364	1	1	1	0	0	0	0	0	1	0	4	13	0	0	0	0	0	0	201	221	221	173	173	12.79	11.217	0.934	4.53	0.426	139	0.178	99.4	0.045	7.414	37.5	197	23	100	1.3	50	13.6	1.06
481751	37	0	1.4375	0.03333333	17	0.6136111	0	51.60065	0	0	0	0	0	0	0	0	0	0	1	15	0	0	0	0	0	0	254	220	220	218	254	14.34	9.206	2.539	5.240000129	0.459	145	0.26	3.5	0.23	7.434	34.9	201	23	99.8	0.9	37.5	12.4	0.94
482096	76	1	1.784722	0.8715278	22	4.503889	0	37.41567	0	0	1	0	0	0	0	0	1	0	6	19	0	0	0	0	0	0	106	153	153	103	103	8.63	6.559	1.761	4.57	0.432	137	0.099	2.4	0.215	7.523	26.9	209	22	100	2.5	50	16.3	1.33
482122	38	1	7.303472	1.665278	21	4.692222	0	71.67496	1	0	1	0	0	0	0	0	1	0	5	18	0	0	0	0	0	0	185	191	191	185	185	12.74	9.746	1.975	4.42	0.41	142	0.21	173.2	0.419	7.412	40.9	130	25.6	99.4	0.9	50	12.4	0.94
482148	55	0	1.756944	0.7986111	12	2.594722	0	33.35154	0	0	1	0	0	0	0	0	1	0	4	14	0	0	0	0	0	0	114	194	240	102	102	9.64	7.76	1.369	3.67	0.33	108	0.121	25.8	0.048	7.463	31.2	241	22	99.1	1.3	50	15.1	1.21
482350	54	0	23.22534167	13.70138891	40	3.2	0	129.303505	0	0	1	0	0	0	0	0	1	0	8	20	0	0	0	0	0	0	197	264	264	175	175	8.97	6.53	2.018	3.81	0.351	111	0.166	87.30000305	1.109	7.482	33.5	144	24.7	100	1.6	40	13.1	1.01
482421	62	1	1.618056	0.6041667	14	4.421667	0	46.73682	1	0	0	0	0	0	0	0	0	0	3	12	0	0	0	0	0	0	192	219	219	177	177	8.49	5.187	2.539	4.16	0.413	132	0.169	3.7	0.061	7.394	39	225	23.3	99.1	0.9	50	12.4	0.94
482435	71	0	4.482639	1.690278	11	3.333056	0	45.05819	0	1	1	0	0	0	0	0	0	0	7	22	0	0	0	0	0	0	111	123	132	103	105	10.39	8.208	1.579	3.47	0.317	106	0.114	12.5	0.06	7.406	41.2	195	25.4	99.3	1.5	50	13.8	1.08
482488	54	0	21.50139	12.25556	31	3.956389	1	84.62112	0	0	0	0	0	0	0	0	1	0	4	19	0	0	0	0	0	0	194	280	280	162	194	9.84	8.807	0.64	3.94	0.33	109	0.25	47.6	0.874	7.36	38.2	131	20.8	98.8	4.1	40	14.1	1.11
482578	55	1	2.672222	0.8854167	11	4.91	0	45.8733	0	0	1	0	0	0	0	0	0	0	5	19	0	0	0	0	0	0	177	184	229	138	157	11.68	7.791	2.539	4.56	0.413	131	0.17	11.9	0.464	7.311	40.2	210	19.9	99.5	4.5	50	15	1.2
482710	60	0	1.059028	0.9993056	18	2.193889	0	42.21579	0	0	1	0	0	0	0	0	0	0	4	24	0	0	0	0	0	0	154	222	224	154	154	7.28	5.853	1.077	3.17	0.29	97	0.16	16.1	0.866999984	7.525	22.9	176	19.2	98.3	2	40	13.2	1.03
483105	57	1	6.666667	3.686111	18	2.234167	0	57.50527	1	0	1	0	0	0	0	0	1	0	6	14	0	0	0	0	0	0	168	203	203	168	168	11.97	8.87	2.382	3.69	0.359	123	0.175	44.4	0.047	7.394	37.9	123	22.5	98.4	1.6	45	13.4	1.04
483482	48	1	4.49375	0.5736111	12	4.307222	0	37.10273	0	1	1	0	0	0	0	0	0	0	6	18	0	0	0	0	0	0	163	190	190	163	163	12.82	10.23	2.026	3.4	0.315	106	0.144	47.8	0.053	7.362	37.3	153	20.9	99.2	1.4	50	14.1	1.11
483502	63	1	3.831944	0.6826389	18	2.566111	0	39.63893	0	0	0	0	0	0	0	0	1	0	5	11	0	0	0	0	0	0	105	140	140	92	92	9.65	8.801	0.473	4.42	0.4	131	0.116	45.6	0.175	7.45	36.3	157	24.9	99.9	1.4	45	14.1	1.11
483587	71	1	22.77014	13.70138891	40	3.350556	0	129.303505	1	1	1	0	0	0	0	0	1	0	4	18	0	0	0	0	0	0	98	124	210	98	98	8.75	7.779	0.595	3.4	0.305	105	0.097	46.3	0.189	7.353	40.6	219	22	99.7	1.7	50	15.7	1.26
483640	76	0	1.572917	0.4513889	19	3.651944	0	64.2294	0	1	1	0	0	0	0	0	1	0	3	16	0	0	0	0	0	0	198	266	266	185	185	8.98	6.609	1.787	3.2	0.309	102	0.184	56.2	0.202	7.499	31.4	182	24.3	100	1.4	50	14	1.1
484026	78	1	4.128472	2.135417	21	4.364444	0	63.98396	0	0	0	0	0	0	0	0	1	0	6	21	0	0	0	0	0	0	124	169	198	115	124	6.26	5.396	0.495	2.78	0.27	88	0.123	28.1	0.169	7.35	39.7	204	21.4	97.65	1.4	50	15	1.2
484401	51	1	2.743056	1.625	18	4.206111	0	37.9686	1	0	0	0	0	0	0	0	1	0	10	17	0	0	0	0	0	0	147	191	191	139	147	12.43	10.13	1.554	3.6	0.344	110	0.155	64.2	0.254	7.37	45	194	25.4	99.7	2.2	45	14.1	1.11
484426	54	0	4.2875	0.4576389	24	2.191944	0	56.16685	0	0	0	1	0	0	0	0	0	0	3	19	0	0	0	0	0	0	186	285	285	186	186	10.69	8.958	1.197	3.52	0.31	100	0.165	56.3	1.109	7.409	37.2	166	22.5	99.5	2.1	50	14.5	1.15
484657	58	0	9.388194	1.374306	18	4.545556	0	51.19697	0	0	1	0	0	0	0	0	1	0	4	22	0	0	0	0	0	0	198	217	217	198	198	12.01	10.497	0.901	3.39	0.338	111	0.169	41.8	0.077	7.469	33	177	23.5	100	1.5	45	13.3	1.03
485111	33	1	2.540278	0.4826389	13	3.714722	0	45.26292	0	1	1	0	0	0	0	0	0	0	1	9	0	0	0	0	0	0	254	320	320	218	218	14.12	12.214	1.271	4.48	0.405	128	0.248	43.5	0.195	7.373	40.2	238	22.8	99	0.9	57.5	14.8	1.18
485336	71	0	18.17986	12.99236	19	5.517222	0	116.2552	0	1	1	0	0	0	0	0	1	0	7	25	0	0	0	0	0	0	213	307	307	205	205	10.99	8.177	2.209	3.52	0.332	108	0.199	167.6	0.119	7.489	31.7	134	23.2	99.4	3.2	40	14.1	1.11
485419	51	0	1.284722	0.3868056	16	2.890556	0	41.90784	0	0	1	0	0	0	0	0	0	0	2	18	0	0	0	0	0	0	241	211	211	182	182	16.02	12.78	2.539	3.28	0.274	96	0.216	125.8	0.396	7.368	40.4	227	22.2	99.8	1.7	50	14.8	1.17
485518	32	0	4.393056	0.5472222	32	3.671667	0	52.80651	1	1	0	0	0	0	0	0	1	0	1	10	0	0	0	0	0	0	273	317	317	257	273	16.4	14.202	1.279	2.88	0.278	93	0.2965	111.2	0.115	7.424	32.6	226	21	100	2.7	45	12.5	0.95
485954	45	0	8.905556	1.013889	18	3.6025	0	54.05	0	0	1	0	0	0	0	0	0	0	4	15	0	0	0	0	0	0	253	303	303	253	253	8.43	6.516	1.576	3.93	0.353	115	0.242	154.6	0.076	7.471	27.6	181	20.5	99.9	2	45	13.2	1.02
486340	64	1	1.248611	0.4381944	22	2.741111	0	64.93058	0	1	1	1	0	0	0	0	0	0	0	12	0	0	0	0	0	0	220	202	246	212	220	9	8.343	0.612	4.42	0.403	136	0.23	131	0.043	7.416	34.2	105	21.9	98.2	1.1	40	14.5	1.15
486431	26	1	7.716667	1.538889	26	2.355	0	82.50185	1	0	0	0	0	0	0	0	1	0	3	15	0	0	0	0	0	0	156	303	303	96	100	10.75	8.127	1.666	3.37	0.31	103	0.153	163.9	0.447	7.42	36.6	262	23	100	1.4	50	15.1	1.21
486970	61	1	9.804861	1.834028	18	4.478889	0	58.93437	1	0	1	0	0	0	0	0	1	0	3	16	0	0	0	0	0	0	281	276	276	235	235	20.635	18.13699999	0.727	3.98	0.34	117	0.29	145.7	0.879	7.443	39.8	198	26.4	97.65	1.6	50	13.7	1.07
487070	24	0	2.284722	0.5013889	23	3.0925	0	41.87982	0	0	0	0	0	0	0	0	0	0	1	9	0	0	0	0	0	0	186	232	232	186	186	13.45	12.024	0.726	3.63	0.349	113	0.16	1.549999952	0.795000017	7.452	29.9	237	20.9	100	3.4	50	14.8	1.18
487499	24	1	13.42569	10.5	29	1.955556	0	93.61267	0	1	0	0	0	0	0	0	0	0	9	19	0	0	0	0	0	0	143	252	252	93	107	8.47	7.42	0.601	2.32	0.22	71	0.131	90.4	0.404	7.444	32.7	190	21.7	99.5	2.8	45	17.35	1.425
487529	59	1	10.82014	1.801389	16	3.781944	0	59.36812	0	0	1	1	0	0	0	0	0	0	4	19	0	0	0	0	0	0	199	211	211	199	199	10.47	9.915	0.356	4.43	0.366	126	0.21	38.9	0.141	7.352	42.6	167	22.9	99.3	1.9	50	14.1	1.1
488010	56	1	9.683333	6.504167	20	2.691667	0	77.72534	1	1	1	1	0	0	0	0	1	0	7	25	0	0	0	0	0	0	239	279	279	239	239	9.65	7.102	1.351	4.7	0.411	135	0.201	55.3	0.084	7.415	38.1	136	24.1	99.1	0.9	50	13.5	1.09
488243	76	0	3.716667	1.804167	14	1.499444	0	46.15821	0	0	1	0	0	0	0	0	1	0	5	28	0	0	0	0	0	0	149	161	161	116	116	6.66	5.048	1.185	3.37	0.315	105	0.157	13.2	0.303	7.529	28.5	230	23.6	99.5	1	50	13	1.01
488577	65	1	19.29097	4.277083	24	3.148056	0	91.81328	0	1	1	0	0	0	0	0	1	0	10.5	22	0	0	0	0	0	0	145	148	148	121	145	9.46	8.221	0.842	3.89	0.348	123	0.14	158.9	0.387	7.402	37.1	145	22.7	99.9	2.9	50	14.1	1.15
488659	68	0	3.722917	0.2645833	28	0.047916335	0	78.67225	0	0	1	0	0	0	0	0	1	0	1	18	0	0	0	0	0	0	284	257	257	181	181	20.635	18.13699999	0.591	4.34	0.409	141	0.221	15.4	0.216	7.304	27.5	108	16.1	98.5	5.30000031	37.5	12.6	1
488742	51	1	1.590278	0.4444444	15	2.993333	0	51.08847	0	0	1	1	0	0	0	0	0	0	3	24	0	0	0	0	0	0	194	368	368	185	185	14.14	10.181	2.539	4.43	0.381	117	0.174	81.2	0.773	7.44	38.6	169	25.8	99.8	1.1	50	13.3	1.02
489225	58	0	1.688194	0.7680556	12	3.2625	0	46.5793	0	0	1	0	0	0	0	0	0	0	1	7	0	0	0	0	0	0	299	292	292	291.5	295.5	9.81	7.21	1.844	3.75	0.327	105	0.281	14.60000038	0.542	7.417	39.7	196	24.7	99	1.2	50	13.4	1.08
489426	57	1	10.69028	9.826389	19	0.047916335	0	60.083	0	0	0	0	0	0	0	0	0	0	4	12	0	0	0	0	0	0	160	214	214	160	160	9.72	8.729	0.467	4	0.367	121	0.156	95.9	0.144	7.403	39.6	141	23.8	100	0.7	50	16.8	1.425
489462	47	0	3.721528	1.893056	8	4.473889	0	40.67654	0	0	1	0	0	0	0	0	1	0	3	17	0	0	0	0	0	0	191	208	208	175	175	8.45	6.625	1.538	3.72	0.335	108	0.209	101	0.079	7.461	34.8	209	24.3	98.2	2.1	50	13.7	1.11
489498	40	1	1.590278	0.3291667	17	1.983333	0	29.0432	0	1	0	0	0	0	0	0	0	0	1	12	0	0	0	0	0	0	201	193	193	164	170	16.28	14.571	0.863	3.63	0.331	106	0.207	79.4	0.456	7.353	36.9	240	19.7	99.9	3	50	13.8	1.12
489622	49	1	2.979167	0.9701389	19	1.533611	0	36.83095	1	1	0	0	0	0	0	0	0	0	1	11	0	0	0	0	0	0	193	218	218	167	167	18.64	15.322	2.162	4.2	0.409	133	0.178	46.1	0.515	7.412	39.1	195	24.4	100	2.4	50	14.4	1.13
489794	56	1	3.683333	1.672222	15	3.171944	0	44.20845	1	1	1	0	0	0	0	0	1	0	5	14	0	0	0	0	0	0	121	122	122	105	121	11.62	10.83	0.72	4.54	0.442	141	0.126	29.9	0.396	7.359	50.2	194	27.6	100	1.5	45	14.7	1.22
489899	48	0	6.163194	1.408333	21	3.936667	0	49.43556	0	0	0	0	0	0	0	0	1	0	3	17	0	0	0	0	0	0	170	192	192	135	170	12.03	9.419	2.141	3.84	0.342	119	0.18	200	0.085	7.566	22.9	206	21	99.6	2.2	45	13.6	1.1
489973	46	0	2.6125	0.7548611	18	3.808056	0	51.68173	0	0	1	0	0	0	0	0	1	0	1	9	0	0	0	0	0	0	303	312	312	233	233	20.635	18.13699999	1.352	4.3	0.352	114	0.25	3.9	0.026	7.357	39.2	98.6	21.4	97.7	2.1	50	14	1.09
490096	48	1	2.5625	0.7465278	20	4.623333	0	50.89517	0	0	1	1	0	0	0	0	0	0	3	16	0	0	0	0	0	0	221	245	245	213	213	13.73	10.531	2.539	4.19	0.391	134	0.251	162.5	0.132	7.489	35.1	117	26.4	99.1	1.3	50	12.7	1.01
490401	57	1	2.704167	0.6166667	34	1.612778	0	28.88129	0	1	0	0	0	0	0	0	0	0	5	19	0	0	0	0	0	0	73	140	140	68	68	8.56	7.713	0.394	2.22	0.21	70	0.064	15.8	0.408	7.405	35.7	201	21.5	99.8	2.1	50	15.2	1.27
490685	64	0	19.47639	10.48264	34	2.814167	0	96.98013	0	0	1	0	0	0	0	0	1	0	4	24	0	0	0	0	0	0	169	226	226	157	157	6.19	4.624	1.12	3.16	0.281	93	0.151	159.9	0.131	7.546	31.6	122	27.3	99.7	1.1	50	14.2	1.16
490813	69	1	10.73611	6.820139	21	4.353889	0	86.36291	0	1	0	0	0	0	0	0	1	0	9	28	0	0	0	0	0	0	134	229	229	104	118	7.89	7.14	0.576	3.9	0.359	120	0.134	4.5	0.084	7.452	29.8	171	20.5	100	1.1	50	14	1.09
490957	48	1	3.321528	1.550694	17	2.282222	0	39.78286	0	1	1	0	0	0	0	0	0	0	6	20	0	0	0	0	0	0	239	254	254	239	239	8.4	6.359	1.73	4.73	0.426	148	0.196	1.4	0.027	7.464	30.4	123	21.6	99.5	1.8	40	14.1	1.15
491332	57	1	19.66042	9.702083	24	3.378889	0	110.3362	0	1	1	0	0	0	0	0	1	0	8	22	0	0	0	0	0	0	139	195	195	129	129	9.91	9.266	0.416	3.58	0.34	118	0.142	169.5	0.121	7.394	33.1	195	20.3	99.9	1.7	50	14.4	1.18
491357	46	0	1.209722	0.3694444	15	2.898889	0	50.21005	0	0	0	0	0	0	0	0	0	0	2	15	0	0	0	0	0	0	220	255	269	191	191	9.74	8.474	0.672	3.41	0.313	105	0.189	9.2	0.066	7.517	29.9	231	24.1	99.5	1.7	50	14.4	1.19
491400	61	1	23.22534167	13.70138891	20	4.721944	0	94.56453	0	0	0	0	0	0	0	0	1	0	5	21	0	0	0	0	0	0	150	210	210	132	132	13.15	10.099	2.17	3.42	0.315	105	0.123	41.4	0.53	7.468	36.2	227	25.2	99.1	1.5	50	15.8	1.34
491857	53	1	8.261111	5.295833	16	3.976667	0	92.39357	1	0	0	0	0	0	0	0	1	0	10.5	27	0	0	0	0	0	0	48	241	241	48	48	11.91	11.195	0.596	2.199999785	0.198	66	0.05	108.6	0.373	7.341	42.1	180	22.7	99.9	5.3	40	17.35	1.425
491879	40	1	8.767361	5.920139	21	3.478611	0	69.56368	1	1	0	0	0	0	0	0	1	0	5	16	0	0	0	0	0	0	255	257	257	255	255	7.63	5.295	1.724	3.82	0.341	114	0.206	13.4	0.058	7.466	35.8	178	25.5	97.65	1.9	50	13	1.04
491970	53	0	2.583333	0.5833333	19	2.2725	0	41.26563	0	1	0	0	0	0	0	0	0	0	5	23	0	0	0	0	0	0	150	212	212	149	149	7.47	5.782	1.374	3.09	0.266	87	0.126	19.7	0.075	7.457	29	224	20.2	99.9	2.4	50	15.3	1.28
491982	56	1	3.125	1	17	1.478611	0	33.57454	1	1	1	0	0	0	0	0	0	0	1	10	0	0	0	0	0	0	212	219	219	188	188	8.08	7.005	0.808	4.47	0.422	145	0.169	18.7	0.11	7.424	38.3	205	24.6	100	1.7	45	13	1.04
492464	36	1	16.72708	11.19028	24	0.047916335	0	63.58066	0	0	0	0	0	0	0	0	1	0	10.5	19	0	0	0	0	0	0	99	170	170	96	96	11.6	10.533	0.568	4.43	0.376	133	0.097	172.5	1.109	7.383	37.6	178	22.1	99.9	1.1	40	15.1	1.26
492821	56	0	4.333333	1.525694	10	2.166111	0	34.82954	0	0	1	0	0	0	0	0	0	0	5	24	0	0	0	0	0	0	90	109	109	68	68	14.45	10.072	2.539	3.82	0.337	111	0.139	151.1	0.601	7.308	47.9	101	23.6	97.8	4.8	37.5	13.5	1.09
492993	40	1	2.8125	1.764583	14	2.871111	0	38.56219	0	0	1	0	0	0	0	0	0	0	3	17	0	0	0	0	0	0	158	200	200	158	158	8.65	7.811	0.484	3.89	0.351	113	0.138	0.5	0.323000014	7.368	44.6	147	25	97.8	2.7	50	14.4	1.19
493180	43	1	9.243056	5.482639	21	5.785556	0	75.42329	1	0	1	0	0	0	0	0	1	0	4	12	0	0	0	0	0	0	68	86	86	68	68	7.97	5.292	2.032	3.47	0.321	105	0.086	4.2	0.054	7.456	39.9	193	27.7	99.9	1.1	50	14.7	1.22
493485	35	1	7.503472	0.5034722	21	4.652222	0	59.34278	1	1	1	0	0	0	0	0	1	0	5	19	0	0	0	0	0	0	172	195	195	172	172	15.42	12.151	2.097	4.71	0.436	147	0.157	27.7	0.104	7.388	38.5	133	22.7	99.5	0.8	50	13.4	1.08
493972	54	1	2.611806	0.36875	16	4.174444	0	52.14105	0	0	0	0	0	0	0	0	1	0	5	16	0	0	0	0	0	0	129	164	164	116	116	8.57	7.327	0.986	3.37	0.303	101	0.117	93.2	0.054	7.516	27.6	210	22.3	99.7	3.3	50	15.4	1.29
494116	51	0	21.56042	13.70138891	27	5.828611	0	107.4899	0	0	1	0	0	0	0	0	1	0	8	32	0	0	0	0	0	0	142	232	232	142	142	11.92	10.013	1.287	3.4	0.286	91	0.149	49.1	1.109	7.482	26.7	187	20.1	98.9	2.5	45	13.3	1.07
494171	48	1	11.43611	1.456944	24	3.718056	0	73.30146	1	0	1	0	0	0	0	0	1	0	4	22	0	0	0	0	0	0	215	278	278	215	215	11.31	9.919	0.735	3.51	0.316	105	0.22	13.1	0.411	7.478	30.2	174	21.9	99.7	2.9	50	14.6	1.21
494369	63	0	8.416667	5.482639	18	5.467778	0	96.01657	0	0	1	0	0	0	0	0	1	0	5	19	0	0	0	0	0	0	104	164	164	103	104	10.32	8.803	0.805	2.75	0.247	81	0.12	172	0.199	7.385	36.6	198	21.4	100	2.6	45	15.6	1.32
494665	52	1	20.35347	8.464583	23	4.200278	0	88.67993	0	0	0	0	0	0	0	0	1	0	5	15	0	0	0	0	0	0	115	186	186	112	115	12.69	11.51	0.838	3.27	0.297	97	0.115	20.6	0.119	7.379	42.6	175	24.2	98.7	2.1	50	14.9	1.24
494798	55	0	1.515972	0.6659722	24	2.579722	0	69.14633	0	0	0	0	0	0	0	0	1	0	3	12	0	0	0	0	0	0	259	303	303	247	259	8.65	6.314	1.791	3.06	0.274	87	0.246	145.4	0.096	7.536	27.6	201	23.3	100	1	45	14.4	1.19
495354	58	1	13.99722	7.983333	22	1.692222	0	76.31282	1	0	1	0	0	0	0	0	1	0	9	24	0	0	0	0	0	0	156	187	187	156	156	13.45	12.522	0.444	4.41	0.439	145	0.159	70.4	0.254	7.41	41.5	104	25.9	98	2	50	13.8	1.12
496204	21	1	1.026389	0.1618056	31	3.748889	0	59.99952	1	1	0	0	0	0	0	0	0	0	1	8	0	0	0	0	0	0	230	184	184	220	220	10.5	8.936	0.945	4.03	0.353	122	0.25	10.94999981	1.109	7.426	36.1	246	23.1	100	2.2	50	14.7	1.17
496471	76	1	15.375	8.600694	30	6.295694999	0	116.005	1	0	0	0	0	0	0	0	1	0	6	24	0	0	0	0	0	0	64	129	129	57	61	13.33	10.464	2.013	3.14	0.307	103	0.059	30.5	0.254	7.299	38.1	212	18.1	100	4.1	50	17.35	1.425
496501	54	1	8.947917	4.604861	21	3.110278	0	69.04994	1	1	0	0	0	0	0	0	0	0	6	17	0	0	0	0	0	0	108	174	174	108	108	18.6	16.126	1.079	2.7	0.268	90	0.13	46.4	0.233	7.419	34.7	96	22	97.65	1.2	50	14.8	1.18
496816	53	1	5.767361	3.663194	19	1.356111	0	84.10699	1	0	0	1	0	0	0	0	0	0	3	16	0	0	0	0	0	0	145	223	223	93	122	12.1	10.128	1.561	4.77	0.443	148	0.135	146.1	0.412	7.359	33.3	200	19.1	100	5.30000031	45	14.8	1.18
497102	43	1	14.5625	7.534028	29	4.643056	0	90.74933	0	0	1	0	0	0	0	0	1	0	6	15	0	0	0	0	0	0	152	196	196	118	152	10.52	9.647	0.442	3.96	0.379	126	0.172	40.6	1.109	7.442	29.5	187	20	99.9	4.4	45	16.2	1.32
498318	49	0	9.041667	1.630556	17	5.094444	0	73.79284	0	0	0	0	0	0	0	0	0	0	2	16	0	0	0	0	0	0	164	206	206	136	136	12.08	9.181	2.235	3.58	0.327	108	0.177	36	0.14	7.476	23.7	209	17.3	100	2	50	14.9	1.19
498765	64	0	1.570833	0	34	5.110278	0	61.52145	0	0	0	0	0	0	0	0	0	0	1	9	0	0	0	0	0	0	149	165	165	135	149	12.65	8.298	2.539	3.31	0.318	106	0.147	54.83000183	0.118	7.386	37.3	198	22.3	99.6	2.1	37.5	12.9	0.99
499100	77	1	20.96528	13.70138891	22	2.208889	0	79.15847	1	1	1	0	0	0	0	0	1	0	6	23	0	0	0	0	0	0	312.5	215	331	143	155	9.1	6.68	1.82	4.15	0.389	131	0.2965	119	0.858	7.363	37.7	97	21.5	97.7	1.5	50	15.8	1.26
499204	76	1	8.405556	4.372917	18	2.968889	0	57.08884	1	1	0	0	0	0	0	0	1	0	6	30	0	0	0	0	0	0	87	143	143	87	87	11.16	10.223	0.792	3.91	0.348	109	0.123	170.2	1.109	7.392	37.4	69	22.6	97.65	1.8	57.5	14.3	1.13
499543	57	1	1.570139	0	25	2.643889	0	78.06649	1	1	0	0	0	0	0	0	1	0	2	13	0	0	0	0	0	0	246	347	360	218	223	17.22	15.08	1.39	2.93	0.272	89	0.208	45.55	0.697	7.414000034	36.6	151	22.2	98.5	1.9	40	14.2	1.13
500179	65	1	8.877083	2.050694	31	2.371944	0	92.87427	0	1	1	0	0	0	0	0	0	0	6	23	0	0	0	0	0	0	102	140	140	66	96	6.48	5.25	0.94	4.09	0.394	137	0.082	165.6	0.235	7.455	30.2	283	21.3	99.3	0.8	50	14.9	1.17
500288	65	0	5.696528	3.952778	17	3.388333	0	54.14029	0	0	0	0	0	0	0	0	1	0	9	26	0	0	0	0	0	0	76	111	111	76	76	4.2	2.759	0.937	2.81	0.271	90	0.076	129.5	0.19	7.511	30.1	170	23.9	100	1.5	50	17.35	1.425
500588	57	1	7.342361	1.56875	31	2.29	0	62.89056	1	1	0	0	0	0	0	0	1	0	10	18	0	0	0	0	0	0	101	132	156	57	57	9.98	8.423	0.988	3.8	0.354	118	0.09	151.7	0.139	7.389	40.2	166	23.6	100	3.3	37.5	17.35	1.425
500764	74	0	2.575	0.7763889	15	4.544444	0	53.1065	0	0	1	0	0	0	0	0	0	0	4	20	0	0	0	0	0	0	130	157	157	126	126	7.88	5.681	1.836	3.81	0.341	113	0.124	169.5	0.569	7.321	44.1	156	22.6	99.9	2.2	40	15.9	1.3
500889	55	1	1.93125	0.9166667	21	2.806111	0	44.63527	0	0	1	1	0	0	0	0	0	0	0	12	0	0	0	0	0	0	188	209	209	146	146	5.48	3.874	1.397	4.73	0.378	127	0.163	43.1	0.091	7.421	38.8	228	24.8	100	1.3	50	13.9	1.09
501199	56	0	1.463889	0.2222222	17	4.341944	0	53.9051	0	0	0	0	0	0	0	0	0	0	4	9	0	0	0	0	0	0	106	166	166	106	106	9.59	7.988	1.247	3.17	0.288	92	0.107	43.8	0.595	7.446	29.5	250	20	100	2.3	37.5	15	1.2
501374	39	1	4.6125	1.638889	23	5.463889	0	57.64634	0	0	1	0	0	0	0	0	1	0	2	14	0	0	0	0	0	0	215	234	234	185	185	11.65	10.066	0.979	4.43	0.357	116	0.202	24.8	0.318	7.518	26.2	253	21.6	100	1.8	45	13.2	1.02
501431	65	0	6.881944	4.854167	14	3.111389	0	56.26556	0	0	0	0	0	0	0	0	1	0	6	19	0	0	0	0	0	0	104	157	157	76	76	7.83	7.345	0.376	3.34	0.295	97	0.097	2.2	0.118	7.367	40.4	197	22.6	100	1.8	40	15.3	1.23
501549	33	0	2.938889	0.9222222	18	3.266944	0	52.15371	0	0	0	0	0	0	0	0	0	0	1	9	0	0	0	0	0	0	174	193	193	149	149	7.94	5.86	1.707	3.92	0.35	113	0.185	1.7	0.035	7.394	34	155	20.3	100	0.9	37.5	13.9	1.09
501735	65	0	5.186111	2.398611	11	4.514167	0	46.18261	0	1	0	0	0	0	0	0	0	0	4	21	0	0	0	0	0	0	144	203	203	115	115	7.93	7.216	0.531	3.78	0.336	114	0.19	87.7	1.109	7.592	19.7	222	19.4	100	1.6	50	16.1	1.31
501981	24	1	7.535417	6.577083	16	2.003889	0	62.45162	0	0	0	0	0	0	0	0	0	0	6	15	0	0	0	0	0	0	151	295	295	151	151	16	15.296	0.432	4.61	0.419	142	0.14	71.2	0.216	7.346	41.5	171	22	100	3	40	14.2	1.12
502215	47	0	1.625694	0.8125	7	0.4527778	0	14.99427	0	0	0	0	0	0	0	0	0	0	5	20	0	0	0	0	0	0	265	287	287	212	212	9.1	7.899	0.728	3.63	0.243	69	0.25	3.2	0.028	7.473	30.9	217	22.4	99.3	1.7	50	16.4	1.35
502253	58	0	11.68819	10.73681	15	6.246667	0	90.03854	0	0	0	0	0	0	0	0	1	0	10	28	0	0	0	0	0	0	126	170	170	87	87	16.09	14.095	1.175	3.05	0.286	92	0.162	148.3	1.109	7.348	40.7	175	21.8	99.3	5.1	50	15.9	1.29
502463	70	0	23.22534167	1.386111	38	4.788889	0	124.1994	0	0	0	0	0	0	0	0	1	0	7	25	0	0	0	0	0	0	42	154	154	39	39	12.52	11.318	0.789	2.94	0.254	85	0.035	163.8	1.109	7.354	32.2	216	17.8	100	4.7	50	17.3	1.425
502478	43	0	12.95833	9.186111	27	2.714444	0	80.90964	0	1	1	0	0	0	0	0	1	0	5	25	0	0	0	0	0	0	139	186	186	136	136	7.08	5.728	0.722	3.31	0.323	106	0.116	25.5	0.238	7.556	27.3	147	24.2	99.4	1.7	40	14.9	1.19
502543	51	1	9.796528	6.493056	25	5.388333	0	93.85439	1	1	0	0	0	0	0	0	0	0	4	15	0	0	0	0	0	0	140	187	187	140	140	19.03	17.032	0.856	3.32	0.298	96	0.157	70.8	0.144	7.469	30.4	130	21.5	99.4	1.1	40	13.5	1.05
503208	48	1	10.18056	4.147222	15	4.673889	0	62.38645	1	0	1	0	0	0	0	0	1	0	3	19	0	0	0	0	0	0	128	140	170	110	110	9.18	7.197	1.506	4.47	0.359	126	0.15	143.7	0.054	7.454	35.9	85	24.4	97.65	2.4	50	15.4	1.24
503901	54	1	5.292361	4.379861	24	2.941667	0	74.72315	0	1	0	0	0	0	0	0	0	0	7	20	0	0	0	0	0	0	80	140	140	78	78	9.66	8.53	0.773	3.35	0.323	104	0.069	173.1	0.088	7.455	32.1	230	22.4	99.8	2	45	17.1	1.42
504019	21	1	4.517361	2.381944	18	2.097222	0	33.07055	1	1	0	0	0	0	0	0	1	0	10	18	0	0	0	0	0	0	116	320	320	116	116	9.91	8.265	1.169	2.88	0.252	85	0.093	16.8	0.134	7.34	45.2	153	23.7	100	1.7	50	17.35	1.425
504048	82	0	11.69375	10.58611	28	4.468056	0	117.1322	0	1	0	0	0	0	0	0	1	0	8	26	0	0	0	0	0	0	25	116	116	25	25	8.09	6.47	1.21	2.53	0.236	80	0.0285	76.74	1.109	7.468	41.8	154	28.9	99.6	1.9	37.5	17.35	1.425
504233	70	1	19.36528	13.70138891	36	0.9825	0	97.73882	1	1	1	0	0	0	0	0	1	0	6	29	0	0	0	0	0	0	152	175	175	126	138	18.8	17.71	0.92	3.3	0.329	114	0.136	3.95	0.081	7.445	30.1	132	20.3	98.7	0.7	45	13.2	1.01
504251	34	1	6.628472	4.697222	23	4.698889	0	81.59592	1	1	0	0	0	0	0	0	0	0	4	17	0	0	0	0	0	0	93	98	134	62	62	4.97	3.504	1.088	2.5	0.264	91	0.077	155.4	0.073	7.376	50.3	250	28.9	99.7	3	50	13.7	1.07
504293	45	1	9.706944	4.970833	16	4.572222	0	64.73976	1	0	0	0	0	0	0	0	1	0	7	14	0	0	0	0	0	0	101	129	129	92	101	19.55	16.422	2.287	3.04	0.277	92	0.097	117.5	0.305	7.457	33	227	22.9	99.5	2.9	45	17.35	1.425
504456	71	1	2.838889	0.04236111	34	3.903889	0	65.89349	0	0	1	0	0	0	0	0	0	0	4	13	0	0	0	0	0	0	162	205	216	128	134	7.51	5.482	1.502	3.89	0.356	121	0.143	4.7	0.481	7.427	31.6	195	20.8	100	4	50	16.3	1.34
504757	74	1	7.377778	2.415972	21	2.851389	0	72.97123	1	0	0	0	0	0	0	0	0	0	5	25	0	0	0	0	0	0	225	232	335	225	225	6.95	5.69	0.79	4.08	0.384	130	0.203	82.9	0.075	7.472	33.7	129	24.4	99.2	1	45	14.8	1.16
504817	68	1	1.518056	0.5069444	15	3.424722	0	55.49304	1	1	0	0	0	0	0	1	1	0	7	8	0	0	0	0	0	0	81	161	193	81	81	9.29	6.884	1.737	2.9	0.306	98	0.068	132.9	0.105999999	7.427	38.6	127	24.6	99.1	0.7	45	13	1
505009	69	1	23.22534167	13.70138891	18	5.738889	0	70.59451	1	1	1	0	0	0	0	1	1	0	6	20	0	0	0	0	0	0	136	152	395.5	136	136	8.46	5.499	2.327	3.06	0.317	105	0.164	168.2	0.145	7.346	45.7	192	24.7	99.8	2.6	45	14.6	1.16
505375	28	1	7.630556	2.654167	19	3.204722	0	73.95276	1	1	0	0	0	0	0	0	0	0	4	9	0	0	0	0	0	0	177	230	230	177	177	10.79	8.589	1.219	3.43	0.309	101	0.165	55	1.109	7.408	35.8	259	22.3	100	1.8	50	14.3	1.13
505570	42	1	18.50278	13.70138891	21	3.878611	0	96.03944	1	1	0	0	0	0	0	0	0	0	6	21	0	0	0	0	0	0	195	164	164	159	195	20.635	18.13699999	1.1	3.41	0.291	93	0.236	133.3	0.333	7.417	37.3	223	23.2	100	2.9	45	16	1.3
506035	70	1	1.6625	0.5513889	18	2.255556	0	37.96461	0	1	0	0	0	0	0	0	0	0	7	17	0	0	0	0	0	0	134	203	203	129	129	8.48	7.284	0.67	3.3	0.302	99	0.115	88.7	0.245	7.459	30.6	190	21.7	100	2.2	40	14.8	1.18
506450	57	0	2.796528	0.1493056	15	4.006389	0	41.75851	0	0	1	0	1	0	0	0	0	0	3	17	0	0	0	0	0	0	170	215	215	165	165	6.49	5.452	0.779	3.48	0.318	106	0.153	22.9	1.109	7.6055	20	134	17	99	3	40	12.1	0.91
507178	19	1	1.85	0.7388889	12	2.441667	0	33.03517	0	0	0	0	0	0	0	0	0	0	1	4	0	0	0	0	0	0	192	215	215	169	169	11.23	8.434	1.797	4.53	0.392	130	0.178	58.2	0.328000009	7.443	29.1	253	19.7	99.8	2.8	45	16.9	1.4
507541	42	1	2.324306	0.4284722	15	1.331944	0	26.75194	1	1	0	0	0	0	0	0	0	0	1	11	0	0	0	0	0	0	229	327	327	229	229	13.61	11.882	1.034	3.96	0.367	120	0.175	5.89	0.577	7.256	40.4	283	17.6	99.4	3.7	50	14.4	1.14
507678	32	1	5.522222	1.584722	16	3.375	0	54.87242	1	0	0	0	0	0	0	0	1	0	6	8	0	0	0	0	0	0	83	157	157	83	83	17.53	14.059	2.331	3.53	0.34	114	0.074	38.5	1.109	7.367	33.5	219	18.7	99.2	3.3	40	17.35	1.425
507691	55	1	4.725694	1.583333	17	4.245	0	42.85182	1	0	0	0	0	0	0	0	1	0	10	21	0	0	0	0	0	0	124	172	172	115	115	10.83	7.613	2.339	3.85	0.351	117	0.143	81.7	0.071	7.458	35.9	134	25	98.7	1.3	40	14.5	1.15
507887	76	0	2.777778	0.8541667	20	3.320278	0	48.1307	0	0	0	0	0	0	0	0	0	0	7	21	0	0	0	0	0	0	124	168	168	110	110	11.2	9.027	1.445	3.22	0.304	98	0.139	125.1	0.236	7.457	27.6	196	19.6	99.6	4.7	50	14.8	1.18
507921	45	1	13.43403	6.475694	18	3.465	0	55.82983	0	1	0	0	0	0	0	0	1	0	3	12	0	0	0	0	0	0	245	272	272	202	202	11.99	8.741	2.098	4.21	0.367	121	0.197	8.6	0.087	7.419	38	187	24.1	99.8	3	45	13.9	1.09
508038	65	0	3.518056	1.386111	17	3.963889	0	46.15424	0	1	1	0	0	0	0	0	0	0	6	16	0	0	0	0	0	0	188	222	222	186	186	14.97	12.949	1.632	3.49	0.3	97	0.192	93.8	0.216	7.474	27.7	265	20.4	99.6	1.6	50	13.6	1.06
508196	46	0	2.696528	0.7798611	23	3.693056	0	61.39575	0	1	0	0	0	0	0	0	1	0	1	9	0	0	0	0	0	0	233	264	264	233	233	10.78	8.354	1.833	3.78	0.332	111	0.218	80.4	0.078	7.512	27.4	195	21.6	99.9	1.1	40	13.5	1.05
508278	62	0	17.42083	11.46597	22	5.130556	0	82.89687	0	0	1	0	0	0	0	0	1	0	6	28	0	0	0	0	0	0	183	280	280	183	183	13.44	11.81	1.37	3.5	0.319	111	0.164	6.8	0.421	7.52	22.7	121	18.8	98.9	3.7	50	14.4	1.12
508550	69	1	5.760417	1.84375	11	3.796667	0	41.43469	1	1	0	0	0	0	0	0	1	0	6	21	0	0	0	0	0	0	124	126	126	89	124	16.09	14.417	0.917	3.41	0.317	103	0.149	166.3	0.659	7.382	37	129	21.3	99.7	2.9	40	15.3	1.23
508893	73	0	1.752083	0.8805556	16	2.452778	0	39.18446	0	0	0	0	0	0	0	0	0	0	3	17	0	0	0	0	0	0	171	183	183	171	171	8.33	6.006	1.741	3.68	0.33	107	0.162	100	0.073	7.542	24.3	196	21.3	99.9	0.8	45	14.7	1.17
508968	55	1	8.834722	6.654167	20	2.661389	0	63.10322	1	0	0	0	0	0	0	0	1	0	4	12	0	0	0	0	0	0	147	246	246	135	139	10.94	9.791	0.645	3.12	0.3	98	0.127	100.7	0.104	7.358	37.6	94	20.5	97.65	1.4	40	14.6	1.16
509229	19	1	2.159028	0.3527778	11	1.847222	0	29.50998	1	0	0	0	0	0	0	0	0	0	3	11	0	0	0	0	0	0	217	305	305	200	217	5.12	3.651	1.101	2.84	0.226	75	0.21	11.7	0.148	7.345	35.2	196	18.7	99.8	1.5	40	14.8	1.18
509344	32	1	1.236806	0.4875	11	4.493889	0	38.0176	0	1	0	0	0	0	0	0	0	0	5	15	0	0	0	0	0	0	240	313	313	215	215	15.11	11.831	2.372	4.89	0.327	102	0.237	42.03	1.109	7.348	40.4	172	21.2	99.9	3.2	45	14.7	1.17
509698	23	1	7.171528	5.398611	18	2.775833	0	51.33521	0	0	0	0	0	0	0	0	0	0	5	16	0	0	0	0	0	0	233	237	237	99	99	20.635	18.13699999	2.539	3.77	0.342	114	0.27	14.3	1.109	7.295	38.6	227	17.9	99	3.9	50	15.5	1.23
509789	47	0	8.576389	5.659722	16	1.634167	0	52.98924	0	0	0	0	0	0	0	0	1	0	6	26	0	0	0	0	0	0	202	313	313	185	200	14.01	12.539	0.841	3.36	0.235	72	0.216	37.8	0.06	7.426	31.3	143	20.5	99.5	2.5	50	14.9	1.17
510029	63	1	1.343056	0.5375	12	1.925833	0	30.81376	1	1	1	0	0	0	0	0	0	0	1	6	0	0	0	0	0	0	102	141	141	102	102	5.85	5.382	0.38	4.1	0.365	125	0.097	6.9	0.050000001	7.477	29.6	225	21.9	100	1.8	45	14.2	1.1
510384	62	0	10.57847	6.461111	30	4.531111	0	129.303505	0	0	0	0	0	0	0	0	1	0	7	16	0	0	0	0	0	0	240	290	343	159	160	10	7.81	1.75	3.78	0.35	115	0.205	5.7	0.104	7.469	31.6	195	22.6	99.9	2.5	45	14.5	1.13
510538	64	0	1.8125	0.7291667	25	2.485278	0	61.62323	0	0	0	0	0	0	0	0	1	0	4	23	0	0	0	0	0	0	128	189	221	98	98	7.83	6.358	1.026	3.13	0.295	95	0.123	5.1	0.061	7.481	30.7	241	22.6	99.9	1.4	50	16.4	1.33
510700	43	1	11.05417	8.3125	21	3.79	0	70.2786	0	1	1	0	0	0	0	0	1	0	1	15	0	0	0	0	0	0	286	380.5	395.5	178	178	18.51	15.956	1.721	4.17	0.386	131	0.26	180.7	0.764	7.384	40.9	171	23.9	98.4	3.5	57.5	15.4	1.22
510710	55	1	12.79861	8.819444	32	3.263889	0	74.81574	1	1	0	0	0	0	0	0	1	0	8	22	0	0	0	0	0	0	73	156	156	56	56	9.92	8.472	0.843	3.4	0.32	105	0.073	153.2	0.413	7.491	31.6	186	23.9	100	1.5	45	15.9	1.27
510821	65	1	19.43403	12.89236	26	3.066667	0	90.12008	1	1	1	0	0	0	0	0	1	0	6	16	0	0	0	0	0	0	238	303	303	198	238	13.85	13.158	0.263	3.5	0.313	107	0.24	166.7	0.135	7.376	33.5	192	19.4	100	4.1	40	15.3	1.21
510846	71	0	1.788194	1.049306	16	2.384167	0	41.96174	0	0	1	0	0	0	0	0	0	0	1	19	0	0	0	0	0	0	169	200	200	169	169	5.95	4.909	0.809	3.39	0.309	103	0.151	130.7	0.136	7.455	31.4	168	21.5	100	0.7	45	14	1.1
511147	27	1	10.91667	9.452083	17	3.48	0	73.18855	0	0	0	0	0	0	0	0	1	0	3	10	0	0	0	0	0	0	273	362	362	253	261	10.88	9.389	0.86	3.13	0.295	98	0.224	37.3	0.667	7.571	25.4	223	23.3	100	1.4	45	15.6	1.24
511197	64	0	1.834722	0.7027778	21	3.418056	0	50.68861	0	0	0	0	0	0	0	0	0	0	5	10	0	0	0	0	0	0	162	179	208	131	131	8.58	7.156	0.952	3.89	0.328	107	0.158	119	0.088	7.532	27.1	190	22.6	99.4	2.2	45	16	1.28
511279	70	0	8.696528	2.740278	25	4.643333	0	80.00931	0	0	0	0	0	0	0	0	1	0	7	26	0	0	0	0	0	0	91	156	156	91	91	7.59	7.021	0.311	2.64	0.236	77	0.097	19.2	0.079	7.444	36.3	135	24.5	99.5	1.9	40	14.8	1.16
511366	59	0	2.915278	1.047222	25	5.278333	0	53.00538	0	0	1	0	0	0	0	0	1	0	6	22	0	0	0	0	0	0	176	260	260	176	176	9.72	8.359	0.875	3.53	0.322	107	0.144	152.2	1.109	7.461	27.8	123	19.3	99	1	37.5	15.7	1.25
511584	27	1	5.301389	2.533333	22	1.673611	0	35.57633	0	0	0	0	0	0	0	0	1	0	5	15	0	0	0	0	0	0	261	276	276	217	230	12.3	11.008	0.664	3.56	0.31	112	0.27	124.4	0.158	7.336	40.8	163	21.8	99.7	1.7	50	14.2	1.1
512190	30	1	9.458333	2.459028	24	4.573056	0	64.10298	1	1	0	0	0	0	0	0	1	0	5	17	0	0	0	0	0	0	179	243	243	158	158	12.28	9.787	1.51	4.33	0.401	134	0.197	22.2	1.109	7.376	37.9	143	21.7	98.4	3.4	40	15.7	1.25
513516	56	1	3.492361	2.478472	19	3.929722	0	61.63719	0	1	1	0	0	0	0	0	1	0	4	17	0	0	0	0	0	0	185	213	213	159	162	9.29	7.962	0.929	4.52	0.381	128	0.168	158.2	1.109	7.467	34	259	24.9	99.7	1.3	50	13.4	1.04
513746	62	1	6.806944	3.008333	28	3.012778	0	68.52579	1	0	1	1	0	0	0	0	0	0	5	27	0	0	0	0	0	0	132	201	253	132	132	9.88	8.408	1.107	2.66	0.237	82	0.148	58.29000092	1.109	7.407	29.4	258	18.7	97.9	1.5	50	14	1.1
513788	68	1	11.75	3.746528	13	3.492222	0	62.15038	0	1	1	0	0	0	0	0	1	0	9	20	0	0	0	0	0	0	203	250	250	178	184	11.74	8.828	2.054	4.52	0.378	127	0.227	22.5	0.068	7.339	45.5	122	23.9	98.4	5	50	14.3	1.13
513840	56	0	3.359722	1.363194	13	2.893889	0	39.24627	0	0	1	0	0	0	0	0	0	0	3	19	0	0	0	0	0	0	143	193	193	141	141	10.11	7.946	1.759	3.81	0.327	112	0.127	94.5	0.069	7.534	23.2	235	19.7	99.7	1.5	50	14.3	1.13
513936	36	1	10.45	8.428472	13	6.295694999	1	92.33381	0	0	0	0	0	0	0	0	1	0	8	20	0	0	0	0	0	0	112	158	158	29	30	14.44	10.585	2.539	3.33	0.283	99	0.138	163.6	1.109	7.442	36	264	23.7	99.5	2.9	50	16.6	1.35
514168	72	1	1.50625	0.4576389	28	2.844722	0	60.60738	1	1	1	0	0	0	0	0	1	0	4	19	0	0	0	0	0	0	132	178	178	132	132	6.68	5.184	1.042	3.77	0.339	120	0.14	158.9	0.464	7.435	33.3	148	22.1	99.6	1.7	40	13.4	1.04
514392	47	1	3.732639	0.9430556	28	2.753333	0	53.56498	0	0	0	0	0	0	0	0	0	0	6	10	0	0	0	0	0	0	103	153	153	77	94	13.99	12.199	0.867	3.01	0.262	91	0.086	64.8	1.109	7.353	40.2	239	22	99.6	3.6	45	17.3	1.42
514394	67	0	9.677083	7.68125	24	3.896111	0	73.4209	0	0	1	0	0	0	0	0	1	0	5	22	0	0	0	0	0	0	106	188	188	106	106	6.39	5.527	0.581	3.11	0.27	93	0.092	134.5	0.458	7.493	32.9	215	24.7	99.9	1.1	50	14.6	1.15
514448	45	1	1.266667	0.4055556	19	2.026944	0	36.58252	0	0	0	0	0	0	0	0	0	0	5	11	0	0	0	0	0	0	141	174	174	141	141	5.26	3.456	1.32	4.08	0.334	114	0.15	132.83	0.065	7.362	46.9	231	26	99.8	1.3	45	15.5	1.24
514677	57	1	7.524306	4.579861	21	3.613056	0	77.14935	1	1	0	0	0	0	0	0	1	0	7	16	0	0	0	0	0	0	130	237	237	101	125	9.95	9.542	0.249	3.45	0.319	112	0.107	53.7	0.138	7.417	36.6	195	23.1	99.6	2.1	50	15.1	1.2
514821	18	1	2.59375	0.8138889	16	3.911389	0	45.8718	0	0	0	0	0	0	0	0	0	0	2	3	0	0	0	0	0	0	284	345	345	284	284	19.98	15.385	2.539	3.63	0.323	108	0.232	165.6	0.411	7.352	43.6	216	23.2	100	2.4	40	14.1	1.11
514896	72	0	3.684028	0.7284722	18	3.436111	0	53.59316	0	0	0	0	0	0	0	0	0	0	9	32	0	0	0	0	0	0	177	187	195	160	173	8.02	6.175	1.5	3.75	0.329	109	0.151	7.81	1.109	7.423	34.2	179	22.9	99.4	3.4	50	14.3	1.14
514919	42	1	5.682639	2.693056	23	4.786111	0	53.87066	0	0	0	0	0	0	0	0	0	0	2	10	0	0	0	0	0	0	288	339	294	223	246	20.635	18.13699999	2.229	4.23	0.382	130	0.243	187.7	0.251	7.431	39.3	174	25.5	99.4	2.5	50	13.3	1.03
515052	68	0	2.7375	1.556944	14	2.233333	0	42.43929	0	0	0	0	0	0	0	0	0	0	5	18	0	0	0	0	0	0	111	151	151	90	90	9.39	8.188	0.911	2.83	0.266	88	0.137	18.8	0.098	7.328	43.5	200	22.2	99.6	3.2	50	15.8	1.27
515134	64	0	8.838194	5.043056	16	3.601944	0	57.65432	0	0	1	0	0	0	0	0	1	0	5	16	0	0	0	0	0	0	148	179	179	148	148	15.16	12.371	1.85	3.78	0.312	107	0.131	76.6	0.214	7.415	29.2	220	18.7	98.4	5.30000031	37.5	15.4	1.24
515194	52	0	8.923611	1.954861	17	5.468611	0	80.95233	0	0	1	0	0	0	0	0	1	0	6	20	0	0	0	0	0	0	224	279	311	183	187	14.59	12.591	1.342	3.66	0.319	109	0.183	98.1	0.329	7.353	37.8	210	20.5	99.2	4.4	45	13.7	1.07
515289	46	0	2.452083	0.1013889	17	4.078889	0	53.36085	0	0	0	0	0	0	0	0	1	0	6	11	0	0	0	0	0	0	191	303	303	191	191	6.06	5.242	0.509	3.42	0.291	98	0.162	146.2	0.05	7.501	31.4	206	24.4	100	1.3	50	13.8	1.07
516357	64	0	20.28125	13.70138891	31	4.959167	0	96.16016	0	0	1	1	0	0	0	0	1	0	5	23	0	0	0	0	0	0	170	309	347	133	133	12.74	11.402	0.93	3.67	0.315	106	0.19	100.3	1.109	7.344	35.8	117	18.4	98.5	3.5	50	14.1	1.11
517049	47	1	2.427083	0.4270833	17	1.870556	0	29.73282	0	1	0	0	0	0	0	0	0	0	5	13	0	0	0	0	0	0	118	143	143	117	117	8.33	5.973	1.766	4.41	0.377	133	0.144	4.4	0.02	7.489	34	228	25.5	100	1	50	14.1	1.11
517064	40	1	3.942361	0.9631944	17	1.471944	0	37.18327	0	0	0	0	0	0	0	0	1	0	3	9	0	0	0	0	0	0	211	281	281	211	211	13.16	11.476	1.119	3.53	0.314	111	0.177	10.7	0.116	7.43	30.6	190	20.1	99.7	0.7	50	14.9	1.18
517419	75	0	23.22534167	13.70138891	39	3.371389	0	129.303505	0	0	1	0	0	0	0	0	1	0	4	13	0	0	0	0	0	0	172	214	214	166	172	8.03	7.018	0.554	4.1	0.37	129	0.146	57.77000046	0.632000029	7.455	32.5	218	22.8	99.9	0.9	45	14.5	1.15
517805	64	0	4.219444	1.770139	15	3.530556	0	57.76942	0	0	1	0	0	0	0	0	0	0	7	19	0	0	0	0	0	0	225	296	296	189	189	12.99	10.548	1.858	3.44	0.306	105	0.221	172.5	0.469	7.303	41	179	19.7	99.4	3.9	40	14.8	1.17
519192	67	0	5.969444	2.886111	20	3.6625	0	52.43324	0	1	0	0	0	0	0	0	0	0	5	25	0	0	0	0	0	0	155	206	206	135	135	9.9	8.316	1.129	3.51	0.315	105	0.161	183.6	0.054	7.442	34	152	22.8	99.5	1.7	50	14.4	1.14
519380	65	0	4.41875	2.59375	19	3.019722	0	46.14597	0	0	1	0	0	0	0	0	0	0	6	24	0	0	0	0	0	0	167	206	206	167	167	9.49	8.218	0.797	3.47	0.308	109	0.18	28.1	1.109	7.511	24.5	81	19.7	97.65	2.1	37.5	14.2	1.12
520184	42	1	2.970833	0.9069444	20	3.446667	0	45.28919	1	0	0	0	0	0	0	0	0	0	4	19	0	0	0	0	0	0	203	286	286	166	166	13.56	10.211	2.142	3.4	0.3	109	0.19	16.1	0.95	7.366	41.8	244	22.6	98.6	2.7	50	16.2	1.31
520259	50	1	23.22534167	13.70138891	32	3.329167	0	91.40953	1	0	0	0	0	0	0	0	1	0	5	22	0	0	0	0	0	0	180	181	181	153	180	18.73	13.411	2.098	3.75	0.359	120	0.19	123.9	0.166	7.4	36.6	150	21.9	99.5	3	40	13.8	1.08
520441	74	0	2.558333	0.7479167	37	2.605	0	88.24783	0	0	1	0	0	0	0	0	1	0	1	13	0	0	0	0	0	0	244	294	298	227	227	11.6	8.132	2.539	3.76	0.343	116	0.229	184.7	0.254	7.448	30.4	217	20.8	99.9	0.9	50	14.4	1.14
520443	68	1	10.375	6.5	17	4.348889	0	69.9602	1	1	0	0	0	0	0	0	1	0	10.5	20	0	0	0	0	0	0	173	229	229	151	169	20.635	18.13699999	0.623	3.88	0.378	128	0.174	92.2	0.185	7.449	39.1	144	26.7	99.6	1.3	50	14.6	1.15
520645	83	1	1.8	0.9069444	15	1.850278	0	38.23427	1	0	1	0	0	0	0	1	1	0	3	15	0	0	0	0	0	0	127	127	127	127	127	11.78	10.802	0.589	3.76	0.316	102	0.113	176.5	1.109	7.434	33.4	63	22	97.65	1.4	50	16.1	1.31
521254	65	0	6.015972	4.593056	20	3.024167	0	54.47327	0	0	0	0	0	0	0	0	1	0	7	18	0	0	0	0	0	0	267	352	352	250	250	14.96	13.703	0.583	3.81	0.331	106	0.206	9.7	0.067	7.494	30	180	22.8	100	1.3	45	13.9	1.09
521666	54	0	13.63194	10.48611	24	2.843333	0	69.12432	0	0	1	0	0	0	0	0	1	0	5	21	0	0	0	0	0	0	129	158	158	124	124	13.25	12.203	0.782	3.52	0.313	106	0.123	70.7	0.037	7.396	35.5	215	21.3	99.4	1.8	50	14	1.1
522416	36	0	1.79375	0.8875	21	3.322778	0	36.19556	0	0	1	0	0	0	0	0	0	0	3	12	0	0	0	0	0	0	121	220	220	113	113	5.12	4.71	0.369	2.58	0.239	83	0.12	55.84000015	0.858	7.512	21	246	16.9	99.2	0.7	40	15	1.19
523356	51	1	8.408333	0.5402778	28	6.295694999	0	75.82193	1	0	0	0	0	0	0	0	0	0	5	7	0	0	0	0	0	0	145	244	244	131	131	11.53	7.633	2.539	3.87	0.359	120	0.14	88.6	0.135	7.289	51.95	141	23.7	99	0.8	50	14	1.1
523374	68	0	10.57083	3.629861	26	2.629167	0	69.51563	0	0	0	0	0	0	0	0	1	0	3	10	0	0	0	0	0	0	181	299	299	118	118	10.22	8.963	0.736	3.06	0.279	93	0.155	159.3	0.205	7.428	31.3	156	20	98.9	1.5	40	15.1	1.2
523463	24	1	1.236111	0.05902778	15	2.305	0	35.22686	0	1	0	0	0	0	0	0	1	0	3	5	0	0	0	0	0	0	174	271	271	135	135	8.57	5.836	2.065	3.68	0.34	112	0.181	63.1	0.299	7.408	36.7	142	22.7	99.3	2.2	45	15.7	1.26
523975	37	0	10.63542	5.840278	12	4.357222	1	60.19217	0	0	0	0	0	0	0	0	0	0	8	24	0	0	0	0	0	0	170	248	248	126	129	18.24	16.981	0.565	2.85	0.224	75	0.158	200	0.5	7.462	28.1	249	19.8	100	5.1	50	15.4	1.23
524449	64	0	11.57361	9.584028	21	4.939167	0	80.00326	0	0	1	0	0	0	0	0	1	0	4	21	0	0	0	0	0	0	212	309	309	212	212	11.21	8.553	2.152	3.17	0.27	91	0.184	129.2	0.076	7.458	36	174	25.4	99.5	1.9	45	14.2	1.12
524775	68	1	1.601389	0.5597222	17	3.390278	0	62.58469	1	1	1	0	0	0	0	0	0	0	4	12	0	0	0	0	0	0	148	173	173	136	136	8.25	6.154	1.675	4.2	0.362	122	0.129	120.4	0.142	7.329	23.8	116	16.1	99.3	2	45	14.5	1.14
524830	41	1	5.496528	1.513889	14	3.143611	0	50.38054	0	1	1	0	0	0	0	0	0	0	1	9	0	0	0	0	0	0	204	241	241	185	185	10.57	9.598	0.772	5.240000129	0.446	154	0.231	118.3	0.075	7.358	45.5	112	24.9	97.7	2.2	45	13.4	1.04
525445	31	1	1.30625	0.3104167	10	2.330278	0	32.70635	0	1	0	0	0	0	0	0	0	0	3	8	0	0	0	0	0	0	132	179	179	120	121	8.13	6.553	1.016	3.09	0.274	93	0.13	10.1	1.109	7.27	49.8	243	22	99.6	2.7	50	15.5	1.24
525698	70	1	3.144444	1.315972	17	1.197222	0	43.24758	1	0	0	0	0	0	0	0	0	0	1	18	0	0	0	0	0	0	175	185	395.5	127	166	11.17	10.679	0.246	2.93	0.302	103	0.18	14.2	0.133	7.341	37.5	138	20.2	98.5	3.2	40	13.1	1.02
526121	57	1	2.046528	0.2638889	6	1.1775	0	25.97564	1	0	1	0	0	0	0	0	1	0	5	21	0	0	0	0	0	0	181	192	192	134	140	10.88	9.03	1.121	5.05	0.425	145	0.21	109.6	0.095	7.386	40.2	157	23.7	100	1.7	50	13.8	1.08
527148	65	0	15.98125	12.84236	22	2.973056	0	76.0407	0	0	0	0	0	0	0	0	1	0	5	31	0	0	0	0	0	0	157	233	233	111	157	14.92	14.353	0.298	3.45	0.297	99	0.172	104.2	0.273	7.355	30.6	156	17.2	99.6	4.3	45	15	1.19
527509	25	1	16.69583	8.79375	28	2.955	0	83.74465	0	0	0	0	0	0	0	0	1	0	6	19	0	0	0	0	0	0	206	277	277	195	200	13.46	11.885	1.09	5.12	0.436	153	0.187	133	0.091	7.386	40.9	131	24.4	98.6	1.2	40	13.8	1.09
529086	72	1	9.720833	2.7875	31	1.224444	0	55.21276	1	1	1	0	0	0	0	0	1	0	2	13	0	0	0	0	0	0	180	275	275	172	172	9.58	8.593	0.613	2.48	0.272	94	0.18	58.3	0.074	7.385	40.8	81	24	97.65	1.2	40	14.6	1.17
529251	50	1	5.884028	2.077083	12	3.909444	0	45.05366	0	0	1	0	0	0	0	0	1	0	4	17	0	0	0	0	0	0	218	241	241	218	218	13.05	12.358	0.365	4.39	0.386	130	0.238	24.51	0.069	7.381	38.9	112	22.1	98.1	2.2	50	12.4	0.96
529612	64	1	23.22534167	0	40	2.130556	0	121.7477	0	1	1	0	0	0	0	0	1	0	5	20	0	0	0	0	0	0	169	203	203	156	156	11.36	10.747	0.5	4.12	0.376	131	0.163	12.9	0.104	7.319	42.4	134	21.2	98.5	4.2	45	14.9	1.2
529628	23	1	2.527778	0.4027778	19	3.550556	0	43.68453	0	0	0	0	0	0	0	0	0	0	6	16	0	0	0	0	0	0	164	234	234	159	159	9.45	7.333	1.606	3.71	0.334	114	0.138	6.27	0.469	7.43	40.9	221	26.7	99	1.4	45	17.3	1.425
530147	34	1	2.659722	0.6701389	15	3.633889	0	40.96779	0	1	0	0	0	0	0	0	0	0	5	17	0	0	0	0	0	0	127	177	177	127	127	15.22	12.952	1.248	4.5	0.382	129	0.133	3.22	0.292	7.457	32.8	188	22.9	99.6	1.6	40	15.9	1.3
530212	27	1	3.729167	1.75625	28	3.547778	0	59.03904	0	0	0	0	0	0	0	0	0	0	7	17	0	0	0	0	0	0	155	200	200	155	155	13.55	11.111	1.585	4.11	0.372	128	0.168	68.9	0.221	7.39	37.3	161	22.3	98.7	1.4	40	13.8	1.09
530722	63	1	2.699306	0.7979167	28	6.295694999	0	55.76657	1	1	0	0	0	0	0	0	1	0	0	9	0	0	0	0	0	0	310	290	290	218	245	15.32	12.164	1.777	3.58	0.312	107	0.2965	30.8	0.193	7.514	28.5	141	23	98.9	2.2	40	13.3	1.04
530963	46	0	6.953472	3.464583	12	3.671389	0	54.15787	0	0	0	0	0	0	0	0	1	0	7	23	0	0	0	0	0	0	144	204	204	139	144	12.4	10.614	1.104	3.92	0.332	109	0.172	63.4	0.266	7.419	25.2	234	16.1	100	4.1	50	14.1	1.12
530964	50	1	4.553472	2.577083	13	3.870556	0	43.32367	1	1	0	0	0	0	0	0	0	0	7	15	0	0	0	0	0	0	193	192	192	173	173	7.91	7.364	0.451	4.54	0.421	139	0.186	65	0.047	7.424	34.1	141	22.3	99.6	1.5	40	13	1.01
531158	58	1	7.752083	4.73125	9	2.453889	0	47.0324	1	1	1	0	0	0	0	0	0	0	9	17	0	0	0	0	0	0	149	199	199	128	137	7.45	6.288	0.767	4.01	0.348	122	0.151	165.5	0.247	7.47	25.4	202	18.6	99.4	1.3	37.5	13.6	1.07
531582	21	1	3.31875	1.360417	17	2.881667	0	39.14912	1	1	0	0	0	0	0	0	0	0	1	7	0	0	0	0	0	0	120	158	158	116	116	14.24	12.702	0.74	3.65	0.354	121	0.105	2.32	0.562	7.337	41.7	228	21.7	100	4.9	45	15.9	1.3
531665	51	0	23.22534167	13.70138891	40	0.047916335	0	96.59812	0	0	0	0	0	0	0	0	1	0	5	21	0	0	0	0	0	0	142	190	190	142	142	10.15	8.394	0.812	3.76	0.334	116	0.141	10.7	0.312	7.472	31.9	178	23.1	99.9	1	50	13.1	1.02
531684	75	1	4.40625	1.420139	24	3.425833	1	77.15564	0	1	1	1	0	0	0	0	1	0	3	16	0	0	0	0	0	0	187	251	273	149	149	5.48	4.31	0.85	3.31	0.319	109	0.175	1.56	1.109	7.363	38.5	145	21.4	99.6	1.2	45	14.1	1.09
531882	34	1	1.653472	0.1965278	15	4.58	0	38.75608	1	1	0	0	0	0	0	0	0	0	6	8	0	0	0	0	0	0	180	228	228	177	177	12.83	11.393	1.36	3.96	0.355	119	0.167	5.1	0.043	7.34	42.3	82	22.1	97.65	2.2	40	12.9	1
531974	59	0	1.588889	0.1256944	14	2.031944	0	50.10721	0	0	1	0	0	0	0	0	0	0	5	8	0	0	0	0	0	0	164	170	170	136	142	8.06	6.367	1.435	3.9	0.358	117	0.152	77.7	0.086	7.351	40.8	219	22.2	99.2	2.8	50	12.5	0.96
532034	50	0	2.882639	0.7298611	24	3.408889	0	66.23096	0	0	1	0	0	0	0	0	1	0	7	17	0	0	0	0	0	0	224	301	334	224	224	7.45	4.455	2.287	3.44	0.273	92	0.197	34.72	0.041	7.466	32.8	233	23.5	99.2	0.9	45	13.1	1.02
532131	40	1	3.327083	2.334028	14	3.889167	0	47.13279	1	1	1	0	0	0	0	0	1	0	5	15	0	0	0	0	0	0	256	249	390	256	256	18.34	15.72	1.8	2.33	0.274	90	0.243	96.7	0.117	7.479	27.4	124	20.1	99.1	2.9	50	14.7	1.17
532236	65	0	1.445139	0.4694444	19	2.688056	0	71.82218	0	0	1	0	0	0	0	0	0	0	1	7	0	0	0	0	0	0	186	229	243	184	184	9.84	8.512	0.994	3.37	0.333	111	0.185	54.95000076	0.073	7.353	38	113	20.5	98.6	1.5	45	13.5	1.06
532497	60	1	16.62222	7.497222	40	1.632222	0	111.9997	0	1	0	0	0	0	0	0	1	0	7	26	0	0	0	0	0	0	105	195	195	81	92	18.18	16.071	1.164	3.29	0.281	98	0.093	136.4	0.23	7.236	49.3	219	20.2	99.3	5.30000031	50	17.35	1.425
532729	57	1	1.342361	0.4631944	23	3.378889	0	49.77144	1	1	0	0	0	0	0	0	0	0	4	10	0	0	0	0	0	0	94	110	110	62	73	5.8	4.472	0.94	3.46	0.347	117	0.084	167.8	1.109	7.323	43.4	178	22.1	99.8	2.2	50	13.9	1.1
532791	49	1	14.69653	8.660417	19	4.391111	0	103.7414	1	1	0	0	0	0	0	0	1	0	4	16	0	0	0	0	0	0	114	189	189	66	66	15.29	13.104	1.177	4.34	0.396	132	0.108	152.72	0.104	7.304	41.7	252	20	99.4	3.2	50	15.2	1.23
532945	29	1	1.370833	0.36875	12	1.836944	0	22.73759	0	0	0	0	0	0	0	0	0	0	0	6	0	0	0	0	0	0	150	211	211	118	150	12.38	10.213	1.622	4.1	0.377	131	0.138	3.9	0.026	7.404	30.8	241	18.9	98.8	3	45	14.3	1.14
533055	76	0	9.514583	6.765972	39	3.589167	0	89.76346	0	0	1	0	0	0	0	0	1	0	7	25	0	0	0	0	0	0	141	212	212	128	128	9.5	8.056	0.96	3.15	0.262	85	0.127	170.4	0.766	7.516	25.7	247	20.9	99.7	0.8	50	15.1	1.22
533943	61	0	13.34097	9.521528	23	1.066389	0	54.71152	0	1	1	0	0	0	0	1	1	0	10.5	27	0	0	0	0	0	0	132	183	183	132	132	12.86	11.445	0.9	3.89	0.338	109	0.106	58	0.096	7.329	42.6	214	21.9	99.4	1.9	45	14.5	1.16
534098	25	1	4.297222	2.377778	13	2.921389	0	52.75905	0	0	1	0	0	0	0	0	1	0	3	11	0	0	0	0	0	0	312.5	380.5	395.5	291.5	295.5	18.78	15.644	2.385	4.49	0.39	135	0.2965	63.8	0.063	7.333	45.9	169	23.7	99.5	3	50	13.9	1.1
534131	42	1	13.95764	7.696528	40	5.026111	0	115.9552	1	1	1	0	0	0	0	0	0	0	3	20	0	0	0	0	0	0	306	366	366	270	270	15.39	12.451	1.924	3.97	0.345	117	0.259	182	0.088	7.381	36.3	86	20.7	97.65	0.9	50	14.6	1.17
534840	54	0	1.372222	0.4541667	15	2.529167	0	50.76248	0	0	0	0	0	0	0	0	0	0	2	16	0	0	0	0	0	0	251	288	288	205	205	8	6.352	1.208	3.68	0.251	77	0.215	133.3	0.134	7.368	34.3	239	19.3	99.4	1.3	45	14.6	1.17
535371	55	1	3.453472	1.729861	11	3.571111	0	60.07814	1	1	0	0	0	0	0	0	0	0	5	14	0	0	0	0	0	0	133	225	225	133	133	13.03	11.44	0.977	3.87	0.343	115	0.13	142.8	0.091	7.419	31	137	20.1	99.3	3.8	40	14.5	1.16
535413	55	1	12.44792	9.503472	23	1.479722	0	87.27709	0	1	1	0	0	0	0	0	1	0	7	20	0	0	0	0	0	0	163	182	182	115	118	13.46	12.006	0.915	4.15	0.389	129	0.188	0.5	1.109	7.292	51.95	163	24.6	99.5	4.6	45	14.7	1.18
536671	44	1	8.639583	1.65	28	2.798611	0	94.63558	1	0	1	0	0	0	0	0	1	0	5	15	0	0	0	0	0	0	204	236	236	189	189	11.36	10.79	0.49	4.23	0.378	131	0.175	1.27	0.02	7.445	38.6	136	26.1	98.8	1.2	37.5	13.8	1.06
536948	45	1	3.301389	1.377778	21	4.361111	0	70.89246	1	0	1	1	0	0	0	0	1	0	4	19	0	0	0	0	0	0	119	264	264	119	119	14.78	12.43	1.138	4.06	0.35	112	0.14	62.9	0.575	7.317	34	181	17.1	99.5	1.6	40	16.5	1.37
537097	66	0	1.647222	0.8659722	24	3.964444	0	56.09291	0	0	1	0	0	0	0	0	1	0	6	27	0	0	0	0	0	0	196	241	241	176	176	10	8.17	1.36	3.28	0.295	98	0.169	159.1	0.074	7.306	47.8	145	23.5	98.6	1.9	50	15	1.21
537325	60	1	23.22534167	0	40	3.807222	1	112.9142	0	1	1	0	0	0	0	0	1	0	7	19	0	0	0	0	0	0	140	213	213	122	122	9.12	7.041	1.313	3.56	0.324	108	0.143	112.2	0.359	7.396	43.2	152	25.8	99.7	3.8	45	13.6	1.07
537484	55	0	1.492361	0.5902778	17	2.262778	0	55.05592	0	0	1	1	0	0	0	0	0	0	1	11	0	0	0	0	0	0	290	364	364	284	286	10.39	8.011	1.881	4.06	0.359	124	0.247	178.5	0.34799999	7.486	28.2	172	21.4	100	2.5	40	12.7	0.98
537672	35	1	1.285417	0.3618056	17	2.839444	0	29.62231	1	1	0	0	0	0	0	0	0	0	5	12	0	0	0	0	0	0	125	194	194	125	125	13.68	11.97	1.026	3.77	0.329	112	0.18	51.6	0.455	7.381	37.5	169	22	99.3	1.5	40	13.8	1.08
538307	72	1	10.54722	0	26	2.274722	0	78.25128	1	1	1	0	0	0	0	0	1	0	6	13	0	0	0	0	0	0	142	187	187	138	138	7.83	5.63	1.613	4.49	0.413	143	0.129	159.9	0.323	7.369	38.1	135	21.5	99.6	1.9	40	13	1.01
538433	57	1	20.93681	9.836111	22	2.523611	0	85.77107	1	1	1	0	0	0	0	0	1	0	4	16	0	0	0	0	0	0	153	172	172	146	146	12.14	9.056	2.501	4.61	0.403	136	0.17	138.1	0.096	7.414	37.1	195	23.1	98.9	1.5	45	13.4	1.05
538519	77	0	5.025	3.111111	25	3.715278	0	71.20133	0	0	1	0	0	0	0	0	0	0	6	27	0	0	0	0	0	0	217	236	236	171	217	7.47	6.349	0.881	3.52	0.319	108	0.22	8.1	0.091	7.506	25.9	170	20.7	99.1	3.2	50	13.2	1.03
538803	65	1	7.060417	2.203472	15	2.876389	0	54.67271	0	1	0	0	0	0	0	0	0	0	5	13	0	0	0	0	0	0	185	221	221	167	171	8.02	5.823	1.748	3.85	0.355	118	0.2	0.8	0.043	7.378	40.2	100	23.8	98.6	3.4	40	12.6	0.97
538910	39	0	2.526389	1.540278	25	2.422778	0	50.62666	0	0	0	0	0	0	0	0	0	0	3	7	0	0	0	0	0	0	200	199	199	165	200	11.84	10.419	0.9	3.55	0.333	114	0.201	78.4	0.057	7.418	36.8	207	23.2	98.9	1.9	40	15.6	1.28
538924	49	1	5.134028	2.310417	17	2.706667	0	43.20138	1	1	1	0	0	0	0	0	1	0	4	20	0	0	0	0	0	0	175	154	154	175	175	10.41	9.15	0.979	3.76	0.352	129	0.16	37.4	0.062	7.363	38.3	101	22	98.4	2	57.5	14.3	1.14
539242	55	1	10.37153	5.225694	14	2.433056	0	57.50002	0	0	0	0	0	0	0	0	1	0	4	12	0	0	0	0	0	0	117	180	180	102	117	12.21	10.757	0.855	3.63	0.327	112	0.13	179.4	1.109	7.37	41.9	141	23.8	99	1.8	50	15.1	1.22
539540	44	1	2.589583	0.8680556	24	1.131111	0	39.84732	0	0	1	0	0	0	0	0	1	0	6	17	0	0	0	0	0	0	206	262	262	181	181	10.01	8.048	1.221	5.03	0.441	148	0.249	30.6	0.06	7.451	35.5	118	24.4	99	2.2	50	13.1	1.02
539662	71	1	1.403472	0.4881944	25	2.595556	0	65.43736	1	0	1	0	0	0	0	0	1	0	9	21	0	0	0	0	0	0	149	182	182	112	118	5.66	4.245	0.877	3.8	0.374	128	0.128	6.5	1.109	7.548	24.3	225	21.4	99.8	2.2	50	13.7	1.08
540017	52	1	23.22534167	13.70138891	24	4.440556	0	85.08373	1	1	1	1	0	0	0	0	1	0	6	30	0	0	0	0	0	0	312.5	372	389	291.5	295.5	13.73	11.22	1.91	4.2	0.349	110	0.2965	157.7	0.069	7.526	27.9	73	23.1	97.65	1.2	37.5	16.1	1.29
540736	53	1	1.763889	0.9013889	17	5.185833	0	62.46416	1	1	1	0	0	0	0	0	0	0	7	18	0	0	0	0	0	0	165	252	252	165	165	8.25	5.998	1.815	3.74	0.345	118	0.144	115.6	0.3	7.398	39	129	23.3	97.65	0.5	45	14.4	1.15
540745	26	1	3.016667	0.3631944	25	2.668889	0	35.89138	1	1	0	0	0	0	0	0	0	0	1	8	0	0	0	0	0	0	199	249	249	112	117	11.6	9.431	1.52	4.03	0.254	82	0.199	1.3	0.133	7.269	37.2	202	16.7	99.6	5.30000031	45	17.2	1.425
541602	56	1	1.445833	0.4548611	21	3.559444	0	59.65214	1	0	0	0	0	0	0	1	1	0	1	11	0	0	0	0	0	0	186	236	353	168	168	13.86	10.52	2.02	3.99	0.37	128	0.139	4.66	0.113	7.341	45.2	197	23.29999924	99.5	2.900000095	50	13.9	1.07
542384	67	0	4.504167	2.540972	16	3.557222	0	57.25094	0	0	1	0	0	0	0	0	1	0	6	26	0	0	0	0	0	0	158	159	159	112	113	9.02	6.44	2.111	4.01	0.38	129	0.146	0.5	0.082	7.432	32.7	230	20.5	98.8	3.6	50	16.6	1.38
542809	68	1	1.356944	0.3965278	15	1.723056	0	35.84223	0	0	1	0	0	0	0	0	0	0	3	11	0	0	0	0	0	0	118	184	184	116	116	7.52	5.956	1.053	3.26	0.305	103	0.096	118.7	0.134	7.475	29.4	227	21.7	99.7	0.9	50	15.4	1.25
543143	46	0	8.514583	0	27	2.699167	0	74.24027	0	0	0	0	0	0	0	0	1	0	4	10	0	0	0	0	0	0	171	238	238	171	171	9.23	7.707	1.089	2.47	0.221	75	0.152	121.52	0.063	7.502	38.2	113	28.9	98.6	1.5	45	15.5	1.26
543802	61	1	1.28125	0.3819444	21	3.718611	0	39.75111	1	0	0	0	0	0	0	0	0	0	2	16	0	0	0	0	0	0	187	222	222	163	163	13.91	12.547	0.932	3.87	0.354	117	0.15	52.6	1.02	7.308	44.4	92	21.2	97.65	3.9	50	14.5	1.16
544382	55	1	7.854167	5.109722	30	4.538056	0	73.2179	0	1	1	0	0	0	0	0	1	0	7	23	0	0	0	0	0	0	85	65	65	65	65	3.4	1.972	1.166	2.77	0.291	100	0.077	13.65	0.84	7.442	32.2	100	22.1	98.9	4.6	50	13.4	1.05
544474	84	0	3.534722	1.392361	39	1.973889	0	73.40399	0	1	0	0	0	0	0	0	0	0	4	22	0	0	0	0	0	0	178	214	214	178	178	9.53	7.891	1.191	3.04	0.284	97	0.137	1.17	0.18	7.382999897	33.5	247	19.79999924	99.8	1.200000048	45	13.7	1.08
544730	29	1	9.69375	7.745833	26	5.037222	0	85.90744	0	1	1	1	0	0	0	0	1	0	0	4	0	0	0	0	0	0	206	234	234	206	206	14.07	13.155	0.802	5.02	0.41	144	0.199	11.5	0.103	7.347	35.9	77	19.1	97.65	2.8	45	13.3	1.04
545456	78	0	1.563889	0.5965278	25	3.952778	0	66.89452	0	0	1	0	0	0	0	0	0	0	2	13	0	0	0	0	0	0	180	279	284	180	180	7.83	7.196	0.384	3.67	0.333	110	0.158	60.79000092	0.098	7.494	29.2	179	22.5	99.4	0.9	50	13.7	1.08
545470	53	0	2.55625	0.5881944	20	6.295694999	0	45.01575	0	0	0	0	0	0	0	0	0	0	1	9	0	0	0	0	0	0	153	146	146	145	153	9.1	8.51	0.37	3.55	0.306	105	0.151	44.9	0.022	7.465	27.8	168	19.7	99.6	2.4	40	13.2	1.02
545663	58	0	2.320833	0.5847222	19	2.659444	0	49.79813	0	0	1	1	0	0	0	0	1	0	5	22	0	0	0	0	0	0	226	245	245	203	217	7.97	6.591	1.06	3.7	0.324	112	0.207	98.4	1.109	7.47	28.3	78	20.7	97.65	3.6	50	12.9	1
546010	64	0	19.53125	13.70138891	26	5.266111	0	96.59516	0	1	1	0	0	0	0	0	1	0	9	23	0	0	0	0	0	0	192	322	322	173	173	11.89	10.844	0.975	4.1	0.37	125	0.165	98.7	0.885	7.371	34.8	69	20	97.65	5.30000031	50	14.1	1.12
546366	39	0	2.442361	1.496528	21	3.605833	0	44.00061	0	0	0	0	0	0	0	0	0	0	4	15	0	0	0	0	0	0	109	153	153	97	97	12.41	10.97	0.695	3.5	0.292	99	0.115	29.3	0.077	7.464	24.3	213	17.1	99.6	1.7	40	16.2	1.34
547437	70	1	3.629861	0.8041667	23	3.328333	0	56.72842	0	1	0	0	0	0	0	1	1	0	4	19	0	0	0	0	0	0	141	157	157	141	141	5.68	4.703	0.79	4	0.368	126	0.135	132.3	1.109	7.487	25.4	172	19.3	99.4	1.2	40	13.8	1.09
547490	57	1	22.42708	8.669444	33	3.555278	0	97.86544	1	1	1	0	0	0	0	0	0	0	6	15	0	0	0	0	0	0	158	214	214	129	135	7.64	7.151	0.39	4.16	0.34	112	0.15	1.05	0.116	7.386000156	34.4	224	19.3	99.5	4	50	13.7	1.08
548017	29	1	23.22534167	13.70138891	40	2.483333	0	111.8887	0	1	0	0	0	0	0	0	1	0	6	24	0	0	0	0	0	0	263	304	304	88	228	20.635	18.106	1.431	3.68	0.32	106	0.244	186.6	1.02	7.464	25.5	290	18.4	99.6	1.9	50	14.7	1.18
548090	49	0	2.252083	0.5611111	13	5.051944	0	57.4874	0	0	0	0	0	0	0	0	1	0	6	25	0	0	0	0	0	0	312.5	380.5	395.5	291.5	295.5	13.45	10.06	2.41	3.88	0.325	101	0.29	151.3	0.163	7.335	39.7	149	20.2	98.4	1.5	50	13.4	1.02
548129	51	0	8.688889	6.834028	19	3.175278	0	71.0301	0	0	0	0	0	0	0	0	0	0	5	24	0	0	0	0	0	0	105	164	164	83	91	5.5	3.877	1.32	2.77	0.252	89	0.104	0.5	0.031	7.443	26.1	155	18.29999924	99.4	1.2	50	16.2	1.34
548319	52	1	10.97917	0	35	0.5236111	0	77.23388	0	1	0	0	0	0	0	0	1	0	7	14	0	0	0	0	0	0	32	137	137	32	32	3.96	3.596	0.242	2.199999785	0.198	68	0.029	162.6	0.899	7.40199995	29.79999924	227	19.2	100	1.3	50	14.4	1.15
548545	59	1	5.936806	5.170139	21	4.548333	0	109.1666	1	0	1	0	0	0	0	0	1	0	5	19	0	0	0	0	0	0	177	239	239	157	177	9.95	8.995	0.866	3.55	0.34	120	0.155	59.1	0.056	7.322	42.4	86	21.1	97.65	3.9	37.5	12.4	0.95
549217	65	0	6.870139	0.3076389	19	2.573611	0	71.58183	0	0	1	0	0	0	0	0	1	0	4	21	0	0	0	0	0	0	198	208	208	163	163	14.35	12.198	1.722	3.96	0.376	130	0.149	20.9	0.066	7.433	29.89999962	253	19.79999924	100	1.5	40	13.9	1.1
549366	70	1	15.14306	13.16111	21	2.8775	0	82.92551	1	1	0	1	0	0	0	0	1	0	6	17	0	0	0	0	0	0	141	156	156	129	129	10.8	8.77	1.38	3.43	0.326	113	0.18	15.4	1.109	7.311	37.2	149	17.9	98.9	5.30000031	40	14	1.11
549385	68	0	2.905556	1.903472	17	1.294167	0	36.01068	0	0	1	0	0	0	0	0	0	0	2	19	0	0	0	0	0	0	162	189	189	144	145	9.61	8.563	0.798	3.69	0.349	117	0.15	20.2	0.099	7.367	41.4	162	23.7	99.3	1.2	37.5	14.5	1.16
549594	59	0	2.640278	0.6826389	24	6.295694999	0	54.2918	0	1	0	0	0	0	0	0	1	0	2	11	0	0	0	0	0	0	207	261	261	180	180	10.93	8.63	1.76	3.33	0.305	102	0.218	32.4	0.429	7.514	24	217	19.5	99.6	1.1	40	13	1.01
550282	28	1	2.34375	0.5972222	15	3.513889	0	47.09015	1	1	0	0	0	0	0	0	0	0	4	14	0	0	0	0	0	0	153	189	189	110	131	12.5	10.25	1.59	3.95	0.356	122	0.175	1.21	0.109	7.43	37.4	170	24.4	98.4	1.3	37.5	14.2	1.13
550549	25	1	4.979861	3.428472	25	1.164444	0	61.00973	0	1	0	0	0	0	0	0	1	0	5	20	0	0	0	0	0	0	195	267	267	138	145	12.01	11.35	0.31	4.2	0.375	133	0.174	14.16	0.321	7.487	30.5	210	22.8	100	1.6	45	12.7	0.98
550955	60	1	5.753472	5.163889	18	3.910833	0	81.10031	0	0	0	1	0	0	0	0	1	0	6	29	0	0	0	0	0	0	143	230	230	113	113	13.91	12.783	0.417	3	0.269	89	0.111	192.1	1.109	7.399	37.9	129	22.6	98.4	1.8	40	13.5	1.06
551133	61	1	3.627083	1.673611	12	1.777778	0	43.1663	1	1	1	0	0	0	0	0	1	0	5	19	0	0	0	0	0	0	205	230	230	152	152	4.33	3.3	0.84	3.94	0.37	126	0.198	0.73	0.041	7.434	33.59999847	218	22.2	100	3.7	50	13.1	1.02
551623	79	1	1.840278	0.8618056	10	0.7305556	0	18.1688	0	0	1	0	0	0	0	0	0	0	5	23	0	0	0	0	0	0	230	242	242	190	196	10.66	8.71	1.31	4.42	0.387	137	0.228	7.33	0.052	7.375	45.20000076	205	26.29999924	99.8	0.7	40	14	1.11
551732	53	1	9.009722	1.472222	28	3.408056	0	110.7812	1	1	0	0	0	0	0	0	1	0	5	22	0	0	0	0	0	0	124	247	247	110	110	14.22	12.41	0.85	3.61	0.338	114	0.1	126.75	0.109	7.373	41.2	118	25	98.59999847	1	37.5	13.4	1.05
551943	65	1	7.65625	2.705556	22	1.061667	0	54.10821	0	0	1	1	0	0	0	0	1	0	4	25	0	0	0	0	0	0	138	125	149	114	124	10.24	8.69	1.03	3.69	0.34	114	0.131	8	0.283	7.349	40.4	230	22.2	99.2	4.4	45	14.1	1.1
551981	54	1	1.385417	0.4784722	20	4.504722	0	46.42807	1	1	0	0	0	0	0	0	0	0	5	9	0	0	0	0	0	0	141	148	148	124	124	14.37	12.99	0.91	3.84	0.336	116	0.141	99.9	0.226	7.363	36.3	145	20.2	98.8	1.8	40	15.4	1.25
552482	48	1	7.6375	6.519444	36	3.755278	0	79.88499	0	1	1	0	0	0	0	0	1	0	7	15	0	0	0	0	0	0	146	320	320	114	114	12.3	11.43	0.28	5.240000129	0.474	162	0.12	22.16	0.125	7.603000164	25.6	179	24.39999962	99.3	1	45	12.5	0.96
552640	39	0	7.709028	0.8222222	23	1.698889	0	39.58388	0	0	0	0	0	0	0	0	1	0	6	16	0	0	0	0	0	0	90	230	230	90	90	8.96	7.73	0.82	2.199999785	0.198	63.5	0.079	216.9	0.396	7.476	25.5	222	18.6	100	1.7	40	16.4	1.35
552699	54	1	22.85278	13.70138891	40	3.680556	0	129.303505	0	1	1	0	0	0	0	0	1	0	4	23	0	0	0	0	0	0	209	273	273	201	201	8.88	8.36	0.36	3.1	0.307	104	0.156	169.9	0.208	7.379	32.9	228	18.4	99.9	0.8	45	14.4	1.15
552740	51	0	1.727083	0.74375	14	2.743056	0	48.17216	0	0	1	0	0	0	0	0	0	0	3	11	0	0	0	0	0	0	229	204	204	228	228	8.82	5.33	2.539	3.75	0.337	113	0.207	104.9	0.02	7.44	31.9	121	21	99	2	37.5	13.5	1.06
552768	34	1	1.480556	0.4770833	14	5.290556	0	51.0178	0	0	0	0	0	0	0	0	1	0	7	12	0	0	0	0	0	0	157	234	234	157	157	11.22	8.3	2.21	2.91	0.269	89	0.137	171.4	0.268	7.372	36.7	214	20.3	99.1	1.6	45	13.2	1.03
553378	62	1	10.47917	6.295139	23	3.281111	0	62.87598	1	1	0	0	0	0	0	0	1	0	4	18	0	0	0	0	0	0	186	240	240	156	160	9.47	7.59	1.44	3.64	0.372	122	0.184	0.6	0.027	7.405	36.8	175	22.6	99.7	1.1	40	13.2	1.03
553659	57	0	5.863889	4.473611	28	1.405833	0	67.36874	0	0	0	0	0	0	0	0	0	0	7	26	0	0	0	0	0	0	106	213	213	106	106	10.84	9.72	0.72	2.199999785	0.2	71	0.09	69.2	0.235	7.325	31.6	163	16.1	98.4	2.3	40	13.8	1.09
553666	49	1	3.008333	2.018056	15	3.427222	0	37.72957	1	0	0	0	0	0	0	0	0	0	2	21	0	0	0	0	0	0	203	207	207	203	203	15.27	12.86	1.71	4.59	0.423	142	0.24	83.4	0.025	7.365	34.1	171	19.3	99.5	3.6	40	13.5	1.06
553797	33	1	1.577083	0.5826389	10	2.648056	0	37.97635	1	1	0	0	0	0	0	0	0	0	3	12	0	0	0	0	0	0	179	243	243	169	169	12.37	9.55	1.74	4.54	0.411	139	0.18	191	0.075	7.369	36.8	198	20.8	99.2	3.2	40	13.3	1.04
554036	65	0	13.94653	0	40	0.5394444	0	128.2948	0	0	1	0	0	0	0	0	1	0	0	11	0	0	0	0	0	0	170	169	196	158	158	6.45	4.992	0.877	3.49	0.323	104	0.173	90.6	0.123	7.428	34.9	154	22.8	99.4	1	40	13.6	1.07
554110	57	1	2.477083	0.1319444	14	5.226389	0	63.70539	1	0	0	0	0	0	0	0	0	0	2	12	0	0	0	0	0	0	220	247	247	182	196	11.27	8.38	1.85	4.2	0.385	128	0.229	5.3	0.065	7.438	28.8	204	19.1	99.3	1.5	40	13.3	1.04
554559	48	0	5.6625	1.921528	17	0.5975	0	42.53605	0	0	0	0	0	0	0	0	0	0	4	18	0	0	0	0	0	0	273	365	365	262	262	10.54	8.95	1.29	3.41	0.302	100	0.249	21.5	0.75	7.367	33.2	109	18.9	98.2	1.2	40	13.8	1.09
554686	63	1	4.28125	1.545139	16	3.780833	0	59.49651	1	0	0	0	0	0	0	0	1	0	7	19	0	0	0	0	0	0	93	137	369	72	80	9.26	7.93	1.08	3.36	0.315	104	0.095	10.61	0.115	7.396	34.90000153	212	20.9	99.5	3.8	40	14.8	1.19
554790	48	0	1.541667	0.5430556	15	4.706944	0	44.92998	0	0	0	0	0	0	0	0	1	0	1	12	0	0	0	0	0	0	246	307	307	196	237	14.96	13.05	1.51	2.82	0.248	80	0.229	8.6	0.417	7.274	38.7	195	17.2	99.7	5	40	13.4	1.05
555029	67	0	1.279861	0.3166667	17	3.477778	0	46.46804	0	0	0	0	0	0	0	0	1	0	3	13	0	0	0	0	0	0	113	154	154	111	113	5.31	4.98	0.27	3.57	0.324	106	0.1	1	0.315	7.394	33.1	173	20.1	99.9	1.9	40	13.8	1.08
555044	17	1	5.731944	1.736111	15	5.262222	0	46.60556	0	0	0	0	0	0	0	0	1	0	3	13	0	0	0	0	0	0	138	226	226	138	138	12.82	11.51	0.73	4.34	0.327	107	0.116	3.45	0.132	7.403999805	31.6	219	20	99.4	2.599999905	40	17.35	1.425
555592	68	0	1.835417	0.9868056	17	2.653056	0	38.44504	0	0	1	1	0	0	0	0	1	0	0	12	0	0	0	0	0	0	262	353	373	259	259	7.6	6.48	1.06	4.26	0.375	128	0.2965	0.5	0.083	7.473	33	198	24.1	99	0.9	50	14.3	1.13
555897	64	0	5.325	2.645833	26	3.381944	0	58.48343	0	0	1	0	0	0	0	0	1	0	6	20	0	0	0	0	0	0	154	252	252	136	136	12.46	11.21	0.64	3.27	0.308	99	0.145	0.65	0.052	7.457	29.89999962	250	19.89999962	100	4.599999905	50	13.8	1.09
556122	48	0	21.4625	13.70138891	40	2.489444	1	129.303505	0	0	0	0	0	0	0	0	1	0	10.5	25	0	0	0	0	0	0	207	298	298	83	98	20.635	18.13699999	1.01	3.04	0.255	84	0.195	4.04	0.799	7.372000217	34.9	172	19.2	98.8	4.3	37.5	17	1.42
556821	70	1	1.616667	1.615972	25	2.621389	0	50.63326	0	1	1	0	0	0	0	0	1	0	3	20	0	0	0	0	0	0	156	172	172	154	154	7.38	7.07	0.26	4.05	0.363	127	0.141	118.8	0.083	7.373	36	133	20.5	99.3	1.1	37.5	12.8	0.99
556894	22	1	2.829861	2.338889	16	3.4075	0	46.27023	1	1	0	0	0	0	0	0	1	0	5	23	0	0	0	0	0	0	131	141	141	116	116	11.26	9.4	1.05	3.34	0.31	106	0.138	43.03	0.561	7.426000118	31.5	212	20	99.40000153	1.5	40	17.3	1.425
556990	75	0	11.89583	5.905556	19	2.718056	0	76.43479	0	1	0	0	0	0	0	0	1	0	5	30	0	0	0	0	0	0	146	235	265	146	146	16.86	15.21	0.57	3.17	0.278	89	0.16	159.1	0.216	7.441	28.7	130	19.1	98.8	1.3	40	13.9	1.1
557013	81	0	6.75625	3.869444	40	5.227222	0	103.6425	0	0	1	1	0	0	0	0	1	0	7	16	0	0	0	0	0	0	96	169	169	93	93	7.87	6.47	0.79	3.05	0.269	91	0.086	82.2	1.109	7.488	26.7	158	20.2	99.5	2.1	40	15.9	1.3
557672	41	1	4.754167	0.9159722	13	3.682222	0	41.33574	0	0	1	0	0	0	0	0	1	0	4	10	0	0	0	0	0	0	194	218	218	168	168	6.93	5.89	0.69	4.27	0.399	134	0.205	161	0.17	7.346	42.6	150	22.9	99.7	1.4	50	14.3	1.14
557848	42	1	6.475	2.543056	29	4.018889	0	74.75841	0	0	0	0	0	0	0	0	1	0	9	16	0	0	0	0	0	0	128	144	144	92	118	13.31	12.1	0.52	3.78	0.347	120	0.123	172.4	0.277	7.297	43.3	77	20.5	97.65	1.1	40	15.3	1.24
558155	40	1	4.872222	2.656944	18	4.693889	0	61.1209	0	0	1	0	0	0	0	0	1	0	6	22	0	0	0	0	0	0	195	235	235	172	172	19.29	16.99	0.89	3.83	0.336	110	0.194	133	0.273	7.41	34.7	162	22	99	1.2	45	14.5	1.16
558168	68	1	12.57222	10.62083	31	4.874444	0	129.303505	0	0	0	0	0	0	0	0	1	0	7	25	0	0	0	0	0	0	117	186	186	63	67	11.32	9.76	0.96	2.79	0.255	86	0.1	16.53	1.109	7.424	29.5	226	18.20000076	99.4	2.099999905	57.5	16.5	1.36
558400	53	0	6.416667	3.454861	26	3.423611	0	66.39185	0	0	1	0	0	0	0	0	1	0	4	21	0	0	0	0	0	0	253	364	364	207	253	9.41	8.69	0.39	3.84	0.338	115	0.27	124.6	0.079	7.498	28.5	162	22.4	99.6	2.6	40	13.6	1.07
558632	66	0	3.536111	1.613889	22	4.8225	0	88.9102	0	1	0	0	0	0	0	0	0	0	6	17	0	0	0	0	0	0	85	129	193	85	85	7.93	7.34	0.26	3.3	0.297	102	0.083	95.5	0.428	7.431	36.8	101	23.9	98.3	1.2	40	13.1	1.02
559626	66	1	2.8625	1.369444	25	4.0825	0	51.09499	1	1	0	0	0	0	0	0	0	0	5	22	0	0	0	0	0	0	169	223	223	138	138	12.21	9.49	1.93	3.93	0.368	126	0.151	163.5	0.06	7.366	35.2	81	20.2	97.65	4.2	40	13.3	1.04
559758	59	0	1.904167	1.088194	23	5.083333	0	70.39396	0	0	1	1	0	0	0	0	1	0	4	21	0	0	0	0	0	0	185	247	247	185	185	7.98	6.14	1.41	3.35	0.292	96	0.17	147.8	0.379	7.403	39.4	162	23.9	99.1	1.9	45	13.9	1.1
560011	50	0	6.697917	4.739583	32	4.358056	0	60.92614	0	0	1	0	0	0	0	0	1	0	6	14	0	0	0	0	0	0	128	146	146	128	128	9.14	6.84	1.84	3.75	0.348	114	0.162	58.2	0.097	7.413	34.7	125	21.7	97.7	2.6	50	13.7	1.08
560160	45	0	4.835417	3.954167	12	3.832222	0	47.78128	0	0	1	0	0	0	0	0	0	0	4	16	0	0	0	0	0	0	191	238	261	148	170	11.81	9.54	1.69	2.99	0.265	87	0.194	101	0.179	7.555	19.7	247	17.4	99.1	3.4	45	14.6	1.17
561041	54	0	5.81875	3.541667	19	3.224444	0	64.75516	0	0	0	0	0	0	0	0	1	0	5	24	0	0	0	0	0	0	145	206	393	145	145	10.68	10.09	0.35	3.42	0.33	111	0.162	74.6	1.109	7.416	32.8	141	20.4	99.1	2.1	45	15.2	1.23
561172	80	1	1.590278	0.58125	30	2.541944	0	53.15922	1	0	1	0	0	0	0	0	1	0	1	12	0	0	0	0	0	0	201	156	156	168	169	12.78	11.92	0.7	4.31	0.385	130	0.23	50.9	0.187	7.466	30.1	212	21.4	99.6	1.3	50	13.3	1.04
561581	65	1	1.718056	0.7194444	12	0.5736111	0	18.93961	0	0	0	0	0	0	0	0	0	0	4	14	0	0	0	0	0	0	146	149	149	139	139	6.21	4.47	1.22	4.05	0.36	123	0.128	108.9	0.298999995	7.492	31.2	160	23.7	99.4	0.8	37.5	13.6	1.07
561792	64	1	3.401389	0	22	2.281111	0	60.03197	0	0	0	0	0	0	0	0	0	0	4	17	0	0	0	0	0	0	165	169	169	151	151	9.72	9.11	0.36	3.56	0.329	108	0.18	113.3	0.524	7.382	37.6	109	21.6	98.6	2.6	40	14.5	1.16
562022	56	0	2.697222	1.572222	17	4.418056	0	63.39073	0	0	1	0	0	0	0	0	1	0	1	17	0	0	0	0	0	0	143	204	307	135	143	7.45	6.96	0.45	3.64	0.327	113	0.121	8.4	0.229	7.327	47.3	165	23.6	99	2.1	45	14.5	1.15
562162	68	1	11.53681	3.596528	40	2.985278	1	88.75476	1	1	1	0	0	0	0	1	1	0	8	20	0	0	0	0	0	0	143	208	208	138	143	6.18	4.94	0.69	2.98	0.299	101	0.123	142.4	0.129	7.448	34.5	72	23.8	97.65	0.9	45	13	1.01
562278	74	1	20.40764	13.70138891	33	2.548333	0	85.83765	1	0	1	0	0	0	0	0	1	0	5	17	0	0	0	0	0	0	149	173	173	127	139	9.99	7.38	2.08	3.94	0.373	124	0.144	5.9	0.037	7.432	36.7	146	23.6	99.1	1.4	40	14.4	1.15
562354	79	0	1.470139	1.155556	21	2.569444	0	55.37445	0	0	0	0	0	0	0	0	0	0	9	29	0	0	0	0	0	0	198	258	285	188	188	9.18	7.53	1.08	3.04	0.282	98	0.182	33.3	0.289	7.456	32.4	177	22.3	99.9	1.9	50	14	1.08
562671	78	1	14.76667	12.70278	40	2.080278	0	87.50193	0	0	0	0	0	0	0	0	0	0	6	29	0	0	0	0	0	0	199	246	246	199	199	6.54	5.57	0.57	3.29	0.292	98	0.153	64.5	0.425	7.48	30.9	163	23.5	99.6	1.2	40	13.7	1.08
563066	62	1	23.22534167	13.70138891	40	3.192222	0	100.4608	1	1	1	0	0	0	0	0	1	0	7	17	0	0	0	0	0	0	84	105	105	80	80	10.03	9.39	0.52	3.75	0.348	120	0.119	4.6	0.105	7.358	42.9	144	24	99.6	3.1	45	13.4	1.05
563554	30	0	3.271528	1.203472	27	3.996389	0	51.22758	0	0	0	0	0	0	0	0	1	0	2	12	0	0	0	0	0	0	205	224	224	196	205	7.91	6.49	1.12	4.23	0.366	118	0.25	8.4	0.1	7.412	35.8	127	22.6	98.7	3.4	45	13.9	1.09
563921	45	1	5.121528	4.092361	17	4.977222	0	56.08535	0	0	1	0	0	0	0	0	1	0	4	14	0	0	0	0	0	0	257	293	293	207	222	10.75	9.83	0.6	3.76	0.344	115	0.203	2.7	0.032	7.355999947	43	120	25.10000038	99.5	3.299999952	50	13.9	1.1
563930	74	1	22.86389	13.70138891	28	0.6036111	0	86.58304	1	1	0	0	0	0	0	0	1	0	10.5	26	0	0	0	0	0	0	131	162	162	131	131	8.75	7.96	0.53	4.13	0.394	136	0.134	165.3	0.085	7.399	37.1	64	22.4	97.65	1.3	40	14.9	1.2
564958	71	1	5.090972	1.205556	16	3.693333	0	55.49375	1	1	1	0	0	0	0	0	1	0	6	21	0	0	0	0	0	0	156	238	238	142	142	8.7	7.57	0.72	3.55	0.324	107	0.16	87	0.424	7.416	37.7	214	24.4	99.5	1.6	50	14.2	1.12
565418	50	1	1.565278	1.565278	10	2.528889	0	37.59018	1	1	1	0	0	0	0	0	0	0	4	16	0	0	0	0	0	0	187	201	201	187	187	9.76	9.09	0.5	4.38	0.376	131	0.181	38.7	0.134	7.443	34.1	134	22.9	98.6	1.4	40	14.2	1.13
565818	71	0	18.98542	13.70138891	40	2.264722	0	125.4378	0	0	0	0	0	0	0	0	1	0	5	28	0	0	0	0	0	0	190	248	264	171	171	10.45	9.33	0.54	3.32	0.322	110	0.188	23.31	0.049	7.498	30.9	141	23.8	99.4	2.1	37.5	14.3	1.11
566030	47	1	1.679167	1.848611	12	3.5025	0	32.67363	0	1	1	0	0	0	0	0	0	0	6	16	0	0	0	0	0	0	138	147	147	138	138	13.11	10.83	1.64	3.67	0.367	120	0.171	54.5	0.17	7.459	35.9	156	24.9	98.9	1.3	50	13.6	1.07
566114	50	1	2.411806	0.4395833	16	3.875278	0	44.34952	0	0	1	0	0	0	0	0	0	0	3	13	0	0	0	0	0	0	219	333	333	173	173	11.76	8.96	1.91	4.31	0.416	140	0.194	11.39	0.081	7.506	32.2	201	24	100	1.5	50	13.1	1.02
566643	33	1	13.28403	7.618056	16	3.968611	0	71.32552	0	0	1	0	0	0	0	0	1	0	7	18	0	0	0	0	0	0	221	259	289	221	221	11.9	10.95	0.87	4.15	0.369	126	0.192	82.8	0.076	7.387	40.9	82	23.8	97.65	2.8	57.5	13.3	1.04
566644	55	1	4.543056	1.556944	15	0.5011111	0	33.80441	0	1	1	0	0	0	0	0	1	0	1	11	0	0	0	0	0	0	198	206	206	174	177	10.08	9.14	0.66	4.37	0.401	138	0.183	0.51	0.062	7.435	39	130	25.8	99.2	4.5	40	13.1	1.02
567155	52	0	2.345833	0.2659722	13	2.925833	0	36.01477	0	0	0	0	0	0	0	0	0	0	0	11	0	0	0	0	0	0	207	200	200	207	207	5.14	4.03	0.88	3.84	0.31	99	0.25	118.9	0.416000009	7.586	22.2	199	21.3	98.9	2.5	45	14.5	1.16
569005	49	0	3.672917	1.714583	22	2.725556	0	70.2399	0	0	1	0	0	0	0	0	1	0	5	21	0	0	0	0	0	0	137	175	255	119	119	14.02	11.99	1.28	2.83	0.255	83	0.135	167.1	0.417	7.389	35.7	207	20.5	98.4	0.8	45	15.4	1.22
569042	46	1	2.392361	0.5243056	20	1.1275	0	36.47435	1	0	0	0	0	0	0	0	0	0	4	18	0	0	0	0	0	0	154	171	171	153	153	8.81	6.25	1.91	3.89	0.388	125	0.171	101.5	0.186	7.252	47.3	179	20.1	99.2	1.2	45	11.8	0.87
569094	72	0	8.726389	5.897917	18	3.175833	0	60.22387	0	0	1	0	0	0	0	0	1	0	10.5	30	0	0	0	0	0	0	65	198	198	52	65	8.61	7.3	0.68	2.86	0.265	90	0.049	175.6	1.109	7.472	30.8	198	23	100	1.7	40	16.8	1.36
569189	74	0	9.777083	5.90625	18	3.626389	0	71.97902	0	1	0	0	0	0	0	0	1	0	7	32	0	0	0	0	0	0	95	116	116	63	63	6.62	5.53	0.84	2.97	0.272	88	0.099	4.99	0.081	7.454	32.59999847	190	21.60000038	100	1.3	37.5	14.1	1.09
569418	67	0	16.60417	0	22	3.8675	0	74.9521	0	0	0	0	0	0	0	0	1	0	6	26	0	0	0	0	0	0	140	253	395.5	134	134	11.57	11.05	0.37	3.76	0.313	105	0.131	7.86	0.165	7.348	35	220	18.7	99.6	2.7	50	14.3	1.11
569773	41	1	4.013889	3.900694	24	2.627778	0	52.69543	1	1	0	0	0	0	0	0	1	0	5	24	0	0	0	0	0	0	156	199	199	124	124	17.57	16.57	0.53	4.73	0.428	141	0.162	99.7	1.109	7.319	40.2	68	20.1	97.65	3.3	50	15.1	1.19
569813	66	0	2.41875	0.6388889	21	4.176111	0	47.8277	0	0	1	0	0	0	0	0	0	0	4	9	0	0	0	0	0	0	111	130	130	102	102	7.94	6.35	1.11	3.47	0.314	105	0.125	173.3	0.5	7.431	36	126	23	98.5	0.8	40	13.9	1.07
570055	39	0	2.784722	0.7048611	15	3.700833	0	51.23896	0	0	1	0	0	0	0	0	0	0	4	20	0	0	0	0	0	0	221	227	227	173	173	9	7.65	0.89	3.55	0.304	102	0.195	169.3	0.246	7.585	23.1	290	21.8	99.6	1.6	50	13.8	1.06
570587	44	0	1.647917	0.1701389	16	1.959722	0	38.99017	0	0	0	0	0	0	0	0	0	0	1	6	0	0	0	0	0	0	312.5	380.5	381	291.5	295.5	11.57	8.11	2.539	4.9	0.348	105	0.286	132.83	0.063	7.423	38.1	137	24.5	98.4	1	37.5	13.5	1.03
570924	45	0	2.1875	0.3993056	30	2.705833	0	49.90824	0	0	1	0	0	0	0	0	0	0	7	26	0	0	0	0	0	0	192	225	240	192	192	7.67	6.24	1.23	3.67	0.322	111	0.172	4.83	0.232	7.4	48.5	119	28.9	99.2	0.6	37.5	15	1.18
571396	63	1	6.902083	5.119444	20	3.467778	0	52.42203	0	0	0	0	0	0	0	0	0	0	6	16	0	0	0	0	0	0	146	207	207	135	135	12.25	11.7	0.48	4.04	0.378	125	0.139	117.3	0.488	7.431	34.1	113	22.4	98.6	3.2	37.5	16.3	1.31
571641	54	0	7.627083	5.624306	19	3.328056	0	56.53531	0	0	1	0	0	0	0	0	0	0	4	20	0	0	0	0	0	0	156	231	231	156	156	14.46	12.74	1.03	3.3	0.299	101	0.143	64.4	0.148	7.287	39.2	202	18.4	99.1	5.3	45	13.7	1.05
571703	24	0	2.718056	0.7076389	17	3.406389	0	45.94869	0	0	0	0	0	0	0	0	0	0	5	15	0	0	0	0	0	0	184	352	373	184	184	12.83	10.69	1.8	2.92	0.269	89	0.155	146.2	0.242	7.519	21.7	238	17.8	99.6	4	40	16.6	1.34
572150	17	1	3.291667	0.7083333	15	4.344722	0	52.75113	0	0	0	0	0	0	0	0	0	0	1	15	0	0	0	0	0	0	170	165	165	142	161	10.5	9.36	1.01	4.09	0.38	128	0.162	0.5	0.05	7.559	27.60000038	237	24.1	100	1.4	45	15.7	1.25
572283	63	1	1.738194	1.041667	21	3.513889	0	40.53608	1	0	0	0	0	0	0	0	1	0	4	14	0	0	0	0	0	0	154	173	173	149	149	13.79	12.62	1.02	3.91	0.351	117	0.123	53.9	0.321	7.349	47	184	24.3	99	2.4	37.5	14	1.08
572526	67	1	22.63889	13.70138891	40	6.295694999	0	129.303505	0	1	0	0	0	0	0	0	1	0	7	34	0	0	0	0	0	0	71	143	143	71	71	15.61	14.67	0.52	3.11	0.302	104	0.066	57.44	0.21	7.416999817	40.70000076	144	24.70000076	98.4	3.5	40	13.2	1
572653	32	1	1.847917	0.9208333	24	6.295694999	0	46.19111	1	1	0	0	0	0	0	0	0	0	0	5	0	0	0	0	0	0	255	237	237	186	212	15.85	13.92	1.57	3.89	0.374	128	0.235	0.5	0.02	7.297999859	51.95	226	28.9	100	2	57.5	14.8	1.15
572940	56	0	20.4375	13.70138891	36	2.473889	0	129.303505	0	1	0	0	0	0	0	0	0	0	6	24	0	0	0	0	0	0	104	112	112	77	80	11.38	10.19	0.66	4.28	0.409	140	0.117	0.61	0.073	7.362	30.8	198	18	99.9	5.30000031	50	13.4	1.02
573089	95	0	3.734028	0.8201389	19	0.6611111	0	25.98127	0	0	0	0	0	0	0	0	0	0	6	20	0	0	0	0	0	0	200	180	228	148	186	8.11	6.08	1.1	2.95	0.264	86	0.176	3.81	0.04	7.522	24.1	248	20.1	99.6	1.5	50	13.8	1.06
573205	57	1	9.629167	3.784028	29	3.031944	0	89.08405	0	0	0	0	0	0	0	0	0	0	5	18	0	0	0	0	0	0	186	246	246	157	160	10.72	9.36	0.8	3.82	0.355	120	0.146	65	1.109	7.431	37	207	23.8	99	1.4	45	13.6	1.04
573230	64	0	2.410417	0.9944444	21	2.951944	0	60.76335	0	0	0	0	0	0	0	0	0	0	5	17	0	0	0	0	0	0	132	153	153	86	118	6.94	5.92	0.84	3.81	0.35	115	0.126	3.46	0.048	7.383	39.4	206	22.9	99.3	2.5	45	13.8	1.06
573666	54	1	9.579861	4.795833	14	5.915833	0	74.6493	0	0	0	0	0	0	0	0	0	0	10.5	18	0	0	0	0	0	0	87	197	197	70	70	13.57	10.01	2.51	3.46	0.312	107	0.063	181.5	1.109	7.488	29	277	21.5	99	1.6	50	15.6	1.24
573729	76	1	14.79931	4.956944	29	0.5386111	0	66.73451	0	1	0	0	0	0	0	0	0	0	6	21	0	0	0	0	0	0	146	175	175	119	119	16.56	15.37	0.65	4.2	0.399	137	0.141	22.7	0.794	7.396	41.3	155	24.4	99.2	2.4	50	13.7	1.05
573781	82	1	13.57292	5.454861	24	2.782778	0	69.307	0	1	0	0	0	0	0	0	0	0	7	20	0	0	0	0	0	0	128	131	131	101	101	6.62	5.29	1	3.83	0.376	125	0.123	0.5	0.068	7.437	32.2	225	21.2	100	0.7	50	14.1	1.09
574168	43	0	2.73125	0.09513889	22	4.794444	0	73.48512	0	0	0	0	0	0	0	0	0	0	1	7	0	0	0	0	0	0	285	295	295	232	263	12.63	10.57	1.6	3.8	0.333	105	0.286	58.7	0.02	7.37	37.6	180	21	99.5	2.9	40	14.2	1.1
574292	37	1	2.644444	1.678472	15	4.792222	0	71.33326	1	1	0	0	0	0	0	0	0	0	5	11	0	0	0	0	0	0	135	146	146	105	135	6.59	3.76	2.39	5.240000129	0.462	159	0.151	5.9	0.036	7.405	42.4	215	26.3	98.8	0.9	45	13.6	1.04
574325	44	0	15.80833	10.7625	18	1.463889	0	56.03381	1	0	0	0	0	0	0	0	0	0	8	19	0	0	0	0	0	0	134	128	128	122	122	9.44	7.27	1.97	3.9	0.344	119	0.16	18.9	0.062	7.464	32.9	214	23.4	99.9	2.2	45	13	0.98
574505	46	1	23.1125	10.09653	27	5.086944	0	94.11886	1	0	0	0	0	0	0	0	0	0	6	29	0	0	0	0	0	0	155	228	228	139	155	10.01	7.95	1.48	4.13	0.376	127	0.18	163.8	0.204	7.465	30.5	161	22.1	99.4	4	45	13	0.98
574523	51	1	1.601389	0.6729167	20	2.840278	0	40.66547	0	1	0	0	0	0	0	0	0	0	3	20	0	0	0	0	0	0	166	167	167	143	166	11.56	10.75	0.6	3.96	0.277	81	0.165	10.8	0.5	7.417	35.4	191	22.3	99.2	2.1	50	14.2	1.1
574935	72	1	2.577083	1.836806	24	2.245556	0	51.6591	0	1	0	0	0	0	0	0	0	0	7	27	0	0	0	0	0	0	106	124	277	106	106	3.52	3.13	0.28	4.1	0.374	120	0.094	122.3	1.109	7.2335	51.95	218	25.1	99.6	0.8	57.5	15.4	1.22
575380	56	1	18.45625	5.693056	22	3.6825	0	129.303505	1	0	0	0	0	0	0	0	0	0	5	15	0	0	0	0	0	0	162	237	237	116	139	13.09	12.2	0.42	3.92	0.359	121	0.149	163.5	1.109	7.424	37.3	248	23.9	99.1	2.7	50	13.1	0.99
575500	32	0	1.327778	0.4777778	21	2.234722	0	27.37905	0	0	0	0	0	0	0	0	0	0	2	16	0	0	0	0	0	0	222	278	278	181	222	12.38	10.7	1.32	3.56	0.297	97	0.214	8.8	0.256	7.424	30.4	181	19.6	99.7	1.9	37.5	14.4	1.12
575713	59	1	6.51875	3.729167	14	4.713611	0	53.40875	1	1	1	1	0	0	0	0	1	0	3	14	0	0	0	0	0	0	136	120	120	114	114	8.89	5.44	2.539	4.22	0.368	125	0.12	121.1	0.248	7.445	33.4	201	22.8	99.6	3.6	40	15.3	1.21
576107	55	0	2.109028	0.6770833	28	3.605556	0	91.74643	0	0	1	0	0	0	0	0	0	0	1	16	0	0	0	0	0	0	212	222	235	178	189	8.2	6.8	1.14	3.82	0.355	121	0.216	9.03	0.021	7.387	38.3	97.09999847	23	98.40000153	3.599999905	37.5	12.5	0.94
576161	54	0	10.88056	8.090972	24	0.3827778	0	54.0212	0	0	1	0	0	0	0	0	1	0	1	15	0	0	0	0	0	0	164	188	188	122	155	8.45	7.33	0.96	4.3	0.371	123	0.15	0.5	0.028	7.53399992	28.70000076	158	23.7	99.9	3.3	50	15.2	1.2
576241	48	1	1.291667	0.375	18	4.275833	0	33.62039	1	1	1	0	0	0	0	0	1	0	5	19	0	0	0	0	0	0	259	293	293	243	243	15.65	13.52	1.25	4.29	0.401	132	0.209	6.57	0.079	7.392	34	222	19.7	100	2.3	50	13.9	1.07
576244	61	0	14.07292	11.30694	18	2.98	0	58.44694	0	0	1	0	0	0	0	0	1	0	4	24	0	0	0	0	0	0	243	247	247	218	243	11.68	10.24	0.99	3.72	0.337	113	0.22	5.89	0.094	7.417	32.1	166	20.9	100	3.200000048	50	13	0.98
576674	63	1	11.45764	8.703472	19	6.011944	0	90.68929	1	1	1	0	0	0	0	0	1	0	7	16	0	0	0	0	0	0	108	127	127	91	91	7.23	6.57	0.55	4	0.387	130	0.105	25.6	0.128	7.381	41	172	23.3	99.9	1.3	50	16.1	1.29
576679	39	1	5.414583	1.642361	15	2.9	0	51.0162	0	1	1	0	0	0	0	0	0	0	6	16	0	0	0	0	0	0	165	206	206	161	161	11.13	8.66	1.76	4.53	0.421	141	0.164	3.21	0.68	7.35	42.7	221	23.39999962	99.59999847	1.5	50	12.8	0.96
576708	66	0	4.848611	1.0125	27	2.740833	0	49.65513	0	0	0	0	0	0	0	0	1	0	2	10	0	0	0	0	0	0	156	176	176	156	156	5.64	4.19	0.94	3.71	0.352	120	0.119	0.5	0.067	7.323	45.1	257	23.8	99.69999695	1.2	57.5	13.6	1.04
576893	70	0	5.485417	4.507639	5	5.093611	0	97.23332	0	0	1	1	0	0	0	0	1	0	10.5	24	0	0	0	0	0	0	120	165	165	99	102	13.41	12.5	0.43	3.77	0.347	120	0.119	88.13	1.109	7.389	33	173	18.9	99.3	4.4	50	15.7	1.26
576994	52	0	1.709722	1.200694	29	2.883333	0	84.16236	0	0	1	0	0	0	0	0	1	0	4	15	0	0	0	0	0	0	233	318	318	233	233	13.08	11.44	0.88	3.73	0.335	110	0.24	63.5	0.076	7.433	32.5	100	21.1	98	0.8	50	13.1	0.99
577324	69	1	8.885417	3.014583	15	2.907222	0	52.027	1	0	0	0	0	0	0	0	1	0	5	19	0	0	0	0	0	0	108	112	112	103	103	10.17	9.01	0.66	3.4	0.305	104	0.124	85.2	0.068	7.391	34.5	275	20.7	100	2.5	55	14.4	1.12
577362	56	1	7.979167	3.368056	30	3.109167	0	86.01054	1	0	1	0	0	0	0	0	1	0	5	22	0	0	0	0	0	0	198	223	223	183	183	16.01	14.26	0.67	3.99	0.393	126	0.181	27.4	1.109	7.494999886	36.6	172	27	99.4	1	50	13.8	1.03
577519	69	1	2.750694	1.790972	21	4.310556	0	54.03925	1	1	0	0	0	0	0	0	0	0	5	13	0	0	0	0	0	0	131	200	200	131	131	4.53	4.13	0.35	3.89	0.359	118	0.13	95.4	0.146	7.425	31.6	184	20.5	99.5	1.1	57.5	14.9	1.17
577527	65	0	2.345833	0.5076389	16	5.491389	0	53.06505	0	1	1	0	0	0	0	0	0	0	4	26	0	0	0	0	0	0	161	208	212	145	145	9.08	7.41	1.33	3.49	0.302	103	0.15	99.9	0.632000029	7.547	22.8	299	20.1	99.8	3.8	50	14.5	1.13
578337	48	0	3.525694	0.4423611	19	3.715	0	62.97795	0	0	1	0	0	0	0	0	1	0	9	15	0	0	0	0	0	0	123	257	257	123	123	9.28	8.57	0.33	2.84	0.219	63.5	0.14	9	0.283	7.552	25.2	223	22.4	100	1.3	37.5	14.6	1.14
578343	71	1	23.22534167	13.70138891	32	2.745833	0	99.28283	1	1	0	0	0	0	0	0	1	0	7	24	0	0	0	0	0	0	92	127	127	73	78	10.27	9.15	0.52	3.86	0.368	123	0.123	3.37	0.473	7.548999786	29.89999962	242	25.9	100	1.6	50	15.4	1.22
578408	68	1	1.867361	0.2423611	37	2.388056	0	44.3973	0	1	0	0	0	0	0	0	0	0	3	16	0	0	0	0	0	0	197	225	231	197	197	7.22	5.56	1.19	3.84	0.341	111	0.199	19.7	0.252999991	7.515	31.1	169	25.1	99.3	1.2	40	12.8	0.96
578733	64	1	2.972222	0.04166667	19	2.849167	0	36.08716	0	1	0	0	0	0	0	0	0	0	2	10	0	0	0	0	0	0	155	154	154	149	149	12.24	8.87	2.48	4.45	0.405	133	0.154	1	0.153	7.440000057	32.70000076	141	21.10000038	99.80000305	0.9	45	12.8	0.96
578744	68	0	19.49167	13.70138891	40	3.700556	0	129.303505	0	0	1	0	0	0	0	0	0	0	7	30	0	0	0	0	0	0	163	281	281	163	163	13.17	10.64	1.36	3.84	0.329	109	0.127	16.21	1.109	7.481	32.7	240	24.60000038	99.6	1.299999952	50	15.2	1.2
579167	36	1	7.460417	6.663889	40	2.704722	0	99.06518	0	0	0	0	0	0	0	0	1	0	2	16	0	0	0	0	0	0	173	283	283	122	122	16.7	13.59	1.9	3.74	0.334	110	0.148	189.7	0.444	7.337	37.5	257	19.4	99.2	5.30000031	50	15.7	1.25
579646	19	0	1.608333	0.6680556	14	1.887778	0	27.19008	0	0	0	0	0	0	0	0	0	0	2	16	0	0	0	0	0	0	312.5	380.5	395.5	291.5	295.5	20.635	18.13699999	1.38	3.52	0.304	101	0.2965	31.7	0.206	7.476	26.8	172	19.6	99.1	1.7	37.5	15	1.18
579745	51	1	3.618056	0.6833333	12	3.870556	0	43.76855	0	1	1	0	0	0	0	0	0	0	3	14	0	0	0	0	0	0	203	254	254	193	193	9.6	7.74	1.59	4.7	0.426	138	0.171	11.9	0.091	7.394	41.7	93	25.2	97.8	2.2	50	13.3	1.01
579882	49	1	1.040278	0.2694444	17	3.921111	0	48.74352	1	1	1	0	0	0	0	0	0	0	2	15	0	0	0	0	0	0	285	328	328	261	261	17.19	16.04	0.84	4.19	0.397	136	0.247	34.70000076	0.208	7.334	36.4	116	19	98	4.4	50	14.6	1.14
579915	85	0	10.61597	3.94375	20	4.885556	0	65.48505	0	0	0	0	0	0	0	0	1	0	9	27	0	0	0	0	0	0	76	157	157	73	73	6	4.75	0.85	3.69	0.345	98	0.083	130.2	1.109	7.377	38.6	127	22.2	99.1	4	40	15.2	1.2
580088	67	1	3.6625	0.5479167	14	3.343611	0	49.47719	1	1	1	0	0	0	0	0	1	0	3	15	0	0	0	0	0	0	225	238	238	150	179	12.59	10.53	1.18	4.59	0.431	143	0.172	192.4	0.083	7.387	44.7	225	26.1	99.3	2.2	50	13.7	1.05
580366	49	0	1.724306	0.7986111	12	5.041389	0	50.45772	0	1	0	0	0	0	0	0	0	0	4	18	0	0	0	0	0	0	202	252	252	202	202	9.01	8.49	0.41	3.38	0.327	106	0.18	52.2	0.057	7.372	36.3	155	21	99.3	3.2	40	13.7	1.05
581063	71	1	4.628472	1.23125	40	2.495	0	129.303505	1	1	1	0	0	0	0	0	1	0	5	28	0	0	0	0	0	0	205	212	395.5	201	201	14.85	12.83	1.41	3.33	0.281	91	0.172	120.93	0.266	7.469	31	182	22.2	99.4	0.8	50	14.8	1.16
581091	52	0	14.08819	11.17986	17	2.719722	0	93.59709	0	1	1	0	0	0	0	0	0	0	3	18	0	0	0	0	0	0	158	233	233	141	158	11.78	10.51	0.77	3.46	0.314	104	0.17	112.56	0.088	7.459	27.9	209	19.8	99.5	2.7	45	13.7	1.05
581098	51	1	4.855556	1.876389	12	3.34	0	43.73751	0	0	0	1	0	0	0	0	0	0	5	18	0	0	0	0	0	0	114	130	130	98	98	5.12	3.92	0.99	4.05	0.372	124	0.155	145.3	0.795000017	7.494	31.5	181	24.1	99.1	2.4	40	14.8	1.16
581287	82	1	1.668056	0.7090278	20	0.4	1	34.90577	0	0	0	0	0	0	0	0	0	0	0	15	0	0	0	0	0	0	258	232	232	153	197	5.28	4.13	0.89	3.43	0.32	105	0.195	3.45	0.059	7.411	38	204	23.7	99.9	0.9	40	15.4	1.22
581347	80	1	18.37014	13.70138891	40	2.761389	1	129.303505	0	0	0	0	0	0	0	0	1	0	5	24	0	0	0	0	0	0	172	205	205	139	149	13.43	11.67	1.07	3.36	0.321	105	0.14	178.5	0.249	7.419	38.7	116	24.7	98.2	1.9	40	15.5	1.23
581757	82	1	8.808333	3.678472	19	3.679167	0	107.8221	1	0	1	1	0	0	0	1	1	0	4	23	0	0	0	0	0	0	152	175	175	107	122	8.39	7.5	0.68	3.46	0.309	104	0.146	38.9	0.109	7.437	35.7	144	23.4	98.7	0.7	45	16.6	1.34
581792	50	1	1.556944	0.575	26	2.540833	0	71.81421	0	0	0	0	0	0	0	0	0	0	0	17	0	0	0	0	0	0	168	169	169	162	162	7.82	7.24	0.47	3.99	0.369	123	0.172	21.8	0.106	7.569	23.5	294	21.9	99.4	1.7	50	13.3	1.01
581845	37	1	23.22534167	8.967361	40	3.793611	0	129.303505	1	1	1	0	0	0	0	0	1	1	6	12	0	0	0	0	0	0	182	237	237	182	182	7.17	5.63	0.98	3.49	0.36	120	0.149	8.06	0.093	7.357999802	38.5	220	19.8	100	4.5	50	13.4	1.02
582622	68	0	1.870833	0.75625	16	6.295694999	0	46.58473	0	1	0	0	0	0	0	0	0	0	1	14	0	0	0	0	0	0	175	255	255	157	157	9.01	7.93	0.68	3.56	0.322	107	0.151	15.1	0.045	7.499	33.70000076	183	25.89999962	99.90000153	1	45	14.5	1.13
582650	53	0	1.763889	0.1833333	40	2.46	0	129.303505	0	0	0	1	0	0	0	0	0	0	1	15	0	0	0	0	0	0	278	317	317	261	278	17.61	16.39	0.99	4.01	0.378	124	0.258	34.15999985	0.069	7.465	30.8	179	22	99	3.2	45	13.2	1
582834	42	1	2.216667	2.015278	10	2.943056	0	36.09683	1	1	0	0	0	0	0	0	0	0	4	20	0	0	0	0	0	0	305	351	351	265	265	16.06	12.64	2.3	3.97	0.352	119	0.2965	168.6	0.172	7.416	38.8	209	24.1	99.8	1.3	45	13.3	1.01
583044	26	1	3.075694	1.135417	33	3.714167	0	38.55701	1	1	0	0	0	0	0	0	0	0	7	20	0	0	0	0	0	0	299	354	354	279	295.5	17.29	14.61	1.69	3.84	0.336	117	0.29	96.7	0.028	7.319	39.1	213	19.4	98.2	5.3	40	13.3	1.01
583229	66	1	7.591667	4.58125	19	3.298056	0	64.97931	1	0	1	0	0	0	0	0	0	0	8	29	0	0	0	0	0	0	123	240	240	63	63	20.635	18.13699999	0.72	3.32	0.312	106	0.097	49.9	1.109	7.296000004	51.1	219	24.8	98.7	1.7	50	15.5	1.22
583533	22	1	22.69861	13.70138891	29	3.491111	0	129.303505	0	0	0	0	0	0	0	0	1	0	3	18	0	0	0	0	0	0	205	379	379	146	170	16.54	14.72	0.88	3.9	0.347	116	0.181	144.1	0.454	7.398	33	260	19.6	99.9	5.1	50	15.3	1.21
583678	33	1	1.234722	0.6263889	19	3.1175	0	52.78531	0	0	0	0	0	0	0	0	1	0	0	9	0	0	0	0	0	0	251	302	302	234	251	13.35	11	1.76	4.43	0.408	138	0.26	109	0.075	7.395	37.4	262	22.9	99.3	4.3	50	14.9	1.16
583823	72	1	11.99931	9.422917	17	3.5525	0	69.23195	1	1	1	0	0	0	0	0	1	0	7	24	0	0	0	0	0	0	243	326	326	211	211	17.73	15.44	1.26	4.74	0.448	148	0.211	17.85	0.342	7.382	39.7	80	22.4	97.65	2.599999905	45	15.5	1.22
583946	72	0	23.22534167	13.70138891	31	1.346111	1	92.22039	0	0	1	1	1	0	0	0	1	0	8	33	0	0	0	0	0	0	124	124	124	106	106	10.45	9.51	0.5	2.76	0.258	84	0.13	8.91	1.109	7.412	42.6	180	23.9	100	0.7	50	13.6	1.04
583972	63	1	15.85278	8.910417	17	3.7575	0	75.63067	0	1	1	0	0	0	0	0	1	0	5	23	0	0	0	0	0	0	227	228	228	178	194	9.16	7.09	1.49	4.04	0.402	131	0.186	166.3	0.661	7.364	42.3	212	23.8	99.7	2.1	50	13.5	1.03
584177	36	0	3.022917	0.2486111	15	3.374722	0	40.48682	0	0	0	0	0	0	0	0	0	0	6	10	0	0	0	0	0	0	135	200	200	135	135	7.91	6.42	1.22	3.72	0.327	108	0.138	52.2	0.02	7.371	35.7	214	19.4	99.7	2.2	50	15.1	1.18
584889	45	1	14.95694	10.9625	20	1.542222	0	73.90709	0	0	0	0	0	0	0	0	0	0	6	17	0	0	0	0	0	0	140	218	218	140	140	7.37	6.43	0.68	2.88	0.282	97	0.15	127.2	1.109	7.411	41.7	152	25.7	99.3	1	40	12.8	0.96
584892	56	0	7.695833	4.417361	22	2.763611	0	52.08731	0	0	0	0	0	0	0	0	1	0	7	25	0	0	0	0	0	0	163	277	277	163	163	14.37	12.03	1.24	3.37	0.301	101	0.129	102.5	0.233	7.600999832	26.7	113	28.2	99.4	0.800000012	50	13.9	1.07
584902	77	0	8.973611	1.048611	23	2.251111	0	74.70709	0	0	1	0	0	0	0	0	1	0	4	22	0	0	0	0	0	0	233	276	362	212	213	9.99	8.56	1.05	3.38	0.313	104	0.24	56.4	0.114	7.407	35.7	135	22.5	99	1.9	40	14	1.08
584997	45	0	8.920833	4.90625	21	2.900833	0	46.34156	0	0	0	0	0	0	0	0	0	0	4	24	0	0	0	0	0	0	196	235	235	174	174	11.76	9.44	1.72	3.06	0.292	98	0.184	31.8	0.766	7.54	25.1	167	21.3	99.3	1.3	40	14.1	1.09
586061	62	0	22.88056	13.70138891	27	1.315278	0	80.63131	0	0	0	0	0	0	0	0	1	0	10.5	28	0	0	0	0	0	0	46	143	143	46	46	12.23	10.9	0.91	2.99	0.272	93	0.05	0.8	1.109	7.504	24.5	226	19.7	99.7	3.6	40	17.35	1.425
586437	75	1	10.48958	8.618056	25	3.696944	0	89.19612	1	0	0	1	0	0	0	0	1	0	7	21	0	0	0	0	0	0	103	143	143	96	96	12.58	11.06	0.79	3.53	0.314	102	0.108	209.57	0.746	7.410999775	31.29999924	108	20.9	99	2.7	37.5	15.9	1.27
586929	34	1	3.857639	0.9444444	24	2.018889	0	79.10883	0	0	1	0	0	0	0	0	1	0	7	21	0	0	0	0	0	0	129	154	154	129	129	12.44	11.46	0.67	3.96	0.367	126	0.118	15.16	1.109	7.421	35.59999847	192	23	100	2.5	40	13.4	1.02
586979	59	0	9.017361	5.260417	24	2.080278	0	60.35046	0	0	0	0	0	0	0	0	0	0	3	17	0	0	0	0	0	0	260	292	292	228	228	7.69	6.91	0.67	3.09	0.307	102	0.217	23.4	0.253	7.379	32.4	229	18.9	99.6	2	45	13.2	1
587002	60	0	1.641667	0.6486111	15	2.711111	0	38.04861	0	0	0	0	0	0	0	0	0	0	1	10	0	0	0	0	0	0	198	214	221	133	133	12.37	8.28	2.539	4.15	0.358	124	0.19	19	0.056	7.415	27.6	211	17.6	99	5.30000031	45	13.8	1.07
587321	57	0	22.40764	13.70138891	40	3.788889	0	109.1412	0	0	0	0	0	0	0	0	1	0	10.5	29	0	0	0	0	0	0	136	192	192	126	136	16.67	14.72	1.33	3.36	0.311	104	0.14	103.8	0.191	7.437	29.4	84	19.7	97.7	5.3	50	14.8	1.16
588027	57	1	13.5	10.68403	40	2.780833	0	116.7036	1	1	0	0	0	0	0	0	1	0	10	22	0	0	0	0	0	0	152	255	255	108	108	12.15	11.03	0.47	2.78	0.262	85	0.133	11.75	1.109	7.359000206	41.40000153	126	23.7	99.2	1.100000024	37.5	16.7	1.35
588376	68	1	12.31806	9.202083	26	3.557222	0	91.95324	0	0	0	0	0	0	0	0	1	0	5	23	0	0	0	0	0	0	166	203	203	127	127	11.41	9.6	1.04	3.34	0.312	102	0.146	25.47	0.798	7.416999817	33.1	130	22	99	3.099999905	50	15.5	1.23
588638	64	1	1.54375	0.5722222	13	1.139444	0	19.49189	0	1	0	0	0	0	0	0	0	0	4	17	0	0	0	0	0	0	178	212	212	131	131	10.24	7.9	1.41	4.1	0.379	124	0.176	169.8	0.249	7.558	24.9	173	22.1	99.7	1.9	50	13	0.98
589102	59	1	23.22534167	12.80347	40	2.5725	0	129.303505	1	1	0	0	0	0	0	0	1	0	10.5	26	0	0	0	0	0	0	126	176	176	100	100	9.96	8.91	0.6	4.01	0.377	125	0.118	33.4	0.123	7.38	41.6	170	23.6	99.8	1.3	45	14.2	1.1
589132	52	0	1.731944	0.8611111	13	2.9425	0	53.02813	0	0	1	0	0	0	0	0	1	0	3	16	0	0	0	0	0	0	183	242	242	170	170	11.17	8.9	1.53	4.17	0.322	100	0.187	46.4	0.103	7.426	31.9	170	20.9	98.7	1.2	50	14.4	1.12
589700	67	0	4.738194	2.392361	19	1.736667	0	56.41717	0	0	1	0	0	0	0	0	1	0	10	12	0	0	0	0	0	0	129	211	211	128	128	15	13.19	1.4	3.41	0.306	105	0.116	42.03	0.72	7.461	31.4	81.2	22.1	97.65	4.5	40	13.9	1.07
589736	42	1	8.861806	5.3625	19	2.739722	0	70.21148	0	0	1	1	0	0	0	0	1	0	6	21	0	0	0	0	0	0	132	145	161	118	118	12.04	10.43	0.87	4.69	0.403	136	0.134	9.28	0.556	7.426	42.3	120	27.4	98.9	1.4	40	14.3	1.11
589850	60	1	1.655556	0.6972222	24	0.7325	0	37.1398	1	1	1	0	0	0	0	0	1	0	5	11	0	0	0	0	0	0	298	327	327	256	295.5	10.21	7.81	1.56	4.46	0.421	141	0.257	179.8	0.081	7.559	28.2	192	25	99.4	3.9	50	14.1	1.09
590334	16	1	4.777778	1.943056	13	3.268611	0	41.77458	0	0	0	0	0	0	0	0	1	0	4	14	0	0	0	0	0	0	312.5	374	374	291.5	295.5	15.52	13.15	1.13	3.97	0.347	110	0.263	96.02	0.253	7.445	37.2	165	25.2	99.2	1.2	40	15.9	1.26
590633	43	1	1.665972	0.56875	16	1.018333	0	35.34902	1	1	0	0	0	0	0	0	0	0	0	11	0	0	0	0	0	0	206	221	221	206	206	9.95	8.31	1.22	4.93	0.47	158	0.197	7	0.3	7.451	29.8	185	20.6	100	1.7	50	13.4	1.02
590655	72	1	3.004167	0.9027778	15	1.790833	0	37.59768	1	0	0	0	0	0	0	0	1	0	6	19	0	0	0	0	0	0	154	168	168	137	137	8.29	7.5	0.51	3.84	0.368	124	0.146	4.03	0.042	7.600999832	26.1	195	23.8	98.3	1	50	13.5	1.03
590887	47	0	2.320833	0.3208333	17	3.841944	0	38.50952	0	0	0	0	0	0	0	0	0	0	0	13	0	0	0	0	0	0	148	186	186	148	148	7.06	6.45	0.53	3.23	0.295	106	0.13	8.5	0.027	7.431	27.1	165	17.7	98	1.4	40	14.6	1.14
591024	55	1	11.03889	1.080556	40	2.372778	0	129.303505	1	1	0	1	0	0	0	0	1	0	6	24	0	0	0	0	0	0	131	156	156	111	111	8.75	7.01	1.17	4.42	0.408	139	0.114	1	0.045	7.382	41	205	25	98.2	3.2	50	12.8	0.96
591081	56	0	1.4875	0.5159722	14	2.208611	0	53.11879	0	0	0	0	0	0	0	0	0	0	2	19	0	0	0	0	0	0	112	129	139	96	109	7.14	5.86	0.99	3.55	0.346	120	0.115	97.1	0.521	7.432	29.7	179	19.4	99.4	2.6	50	14.9	1.17
591208	56	0	1.495833	0.3888889	15	2.756389	0	45.28256	0	0	0	0	0	0	0	0	0	0	1	10	0	0	0	0	0	0	153	164	164	153	153	8.75	7.15	1.32	3.27	0.306	103	0.144	7.36	0.081	7.416999817	33.5	153	19.8	98.9	1.5	37.5	12.8	0.96
591209	44	1	23.22534167	13.70138891	14	4.89	0	69.61231	0	0	0	0	0	0	0	0	0	0	8	16	0	0	0	0	0	0	133	189	217	133	133	19.44	17.42	1.09	3.68	0.342	116	0.146	163	0.273	7.349	46.5	132	24.8	98.3	1.8	37.5	15	1.18
591306	48	1	5.302778	3.447917	24	2.535556	0	55.37288	1	1	0	0	0	0	0	0	1	0	8	21	0	0	0	0	0	0	183	304	304	135	147	14.31	13.05	0.52	3.43	0.311	107	0.18	1.5	0.086	7.306	40.8	146	20	99	5.30000031	45	15.3	1.21
591351	66	0	3.701389	2.73125	30	3.059722	0	86.80788	0	0	0	0	0	0	0	0	1	0	5	17	0	0	0	0	0	0	156	259	395.5	156	156	13.85	12.19	1.11	3.29	0.312	103	0.16	47.56	0.141	7.44299984	34.7	216	22.20000076	100	2.200000048	37.5	14.1	1.09
591490	57	0	23.22534167	13.24444	26	0.8125	0	129.303505	0	0	0	0	0	0	0	0	0	0	10.5	26	0	0	275	0	0	0	103	122	122	65	66	12.19	10.85	0.87	3.72	0.339	120	0.12	19.7	1.109	7.402	35.2	89	21.6	97.65	5.30000031	50	16.7	1.35
591563	66	0	21.41667	13.70138891	33	3.933333	0	90.95524	0	0	1	0	0	0	0	0	1	0	5	23	0	0	0	0	0	0	168	275	275	153	158	20.635	17.95	2.46	3.87	0.346	124	0.135	12.25	0.435	7.366	34.90000153	182	18.6	99.80000305	5.30000031	50	15.6	1.23
591960	71	0	6.329861	3.564583	17	4.874167	0	75.28223	0	0	1	1	0	0	0	0	0	0	4	22	0	0	0	0	0	0	141	220	220	126	126	12.35	9.74	2.05	3.06	0.268	94	0.126	215.2	0.4	7.585	22.5	196	21.2	99.4	1.3	50	14.2	1.1
592205	40	1	1.403472	1.400694	8	2.133056	0	25.21298	0	0	0	0	0	0	0	0	0	0	7	18	0	0	0	0	0	0	102	121	121	86	90	7.6	6.8	0.5	2.94	0.294	103	0.118	60.1	0.182	7.405	34.7	220	21.4	100	4.5	37.5	14.8	1.16
592336	80	0	5.541667	2.481944	21	3.313889	0	70.39904	0	0	1	0	0	0	0	0	0	0	7	24	0	0	0	0	0	0	82	149	163	82	82	10.51	8.01	1.84	2.89	0.265	93	0.08	29.8	0.086	7.447	30.3	193	20.7	99.8	1.1	50	15.2	1.2
592596	65	1	14.40972	10.43056	32	3.785556	0	108.5153	0	1	1	0	0	0	0	0	0	0	4	23	0	0	0	0	0	0	152	192	192	127	127	7.29	5.18	1.33	3.45	0.35	118	0.133	8.61	1.109	7.480999947	41.29999924	81.2	28.9	97.65	0.9	45	14.5	1.12
592600	74	0	17.94722	10.80139	40	0.047916335	1	116.2481	0	0	1	0	0	0	0	0	1	0	5	33	0	0	0	0	0	0	238	268	268	238	238	8.34	6.95	0.87	3.08	0.284	100	0.226	25.81	0.035	7.448	35.20000076	209	24.6	99.8	0.9	50	13.5	1.03
592953	39	1	7.45625	6.589583	23	3.312222	0	96.16432	1	0	0	0	0	0	0	0	1	0	2	12	0	0	0	0	0	0	170	230	230	170	170	6.23	4.59	1.26	3.94	0.357	124	0.144	156.8	0.121	7.439	35.9	114	24.2	98.9	2.6	40	13.4	1.02
593058	43	0	1.670833	0.2125	17	4.340278	0	34.07683	0	0	0	0	0	0	0	0	0	0	1	6	0	0	0	0	0	0	230	250	258	207	219	12.11	9.13	2.4	3.71	0.352	120	0.213	37.6	0.196	7.446	31.5	174	21.3	98.8	3.3	50	13.6	1.04
593216	71	0	18.05556	13.70138891	26	3.61	0	109.3655	0	1	1	0	0	0	0	0	1	0	8	32	0	0	0	0	0	0	102	178	186	86	86	15.25	14.37	0.46	3.34	0.307	104	0.102	6.1	0.144	7.479000092	29.6	274	22.3	100	1.9	50	14	1.08
593309	71	1	21.50694	12.88194	40	3.9375	0	123.8582	1	0	1	0	0	0	0	0	1	0	4	30	0	0	0	0	0	0	312.5	344	344	268	291	13.15	11.39	1.3	3.37	0.338	115	0.27	10.3	0.065	7.521	29.1	240	23.8	99.6	1.8	50	13.4	1.02
593398	72	1	1.529861	0.5819444	16	2.201389	0	56.42507	0	0	1	0	0	0	0	0	0	0	2	14	0	0	0	0	0	0	121	155	155	99	99	5.11	3.88	0.75	3.98	0.381	131	0.139	144.8	0.211	7.398	35.5	224	21.4	99.6	0.9	50	14.2	1.1
593627	65	1	1.369444	0.4090278	12	0.7225	0	19.44686	0	0	0	0	0	0	0	0	0	0	1	10	0	0	0	0	0	0	161	162	166	134	145	8.72	7.01	1.34	4.27	0.405	138	0.157	1.2	0.049	7.371	42.1	226	23.9	99.7	1.7	50	13.9	1.08
594436	74	0	23.22534167	13.70138891	18	3.666944	0	45.67027	1	0	1	0	0	0	0	0	0	0	3	17	0	0	0	0	0	0	214	304	304	208	214	6.54	4.61	1.42	3.29	0.298	104	0.204	31.8	0.094	7.415	36.6	157	22.9	99.5	0.8	40	14.6	1.14
594604	46	1	6.188194	3.250694	10	3.351111	0	39.366	1	1	1	0	0	0	0	0	0	0	6	17	0	0	0	0	0	0	195	162	162	151	160	13.84	12.75	0.42	4.42	0.398	139	0.17	82.6	0.073	7.362	42	183	22.8	98.3	5.30000031	50	16.7	1.35
594715	58	1	23.22534167	13.70138891	40	0.047916335	0	129.303505	1	1	0	0	0	0	0	0	1	0	3	20	0	0	0	0	0	0	312.5	317	317	291.5	295.5	10.18	7.58	1.33	2.79	0.252	88	0.2965	54.7	0.342	7.501	26.1	128	20.3	98.8	0.8	37.5	14.3	1.11
595059	75	0	1.229167	0.3541667	16	3.115278	0	49.59136	0	0	1	0	0	0	0	0	0	0	3	25	0	0	0	0	0	0	107	156	156	107	107	7.53	5.96	1.37	3.23	0.318	104	0.12	3.3	0.096	7.49	29.7	140	23	99.1	2.8	50	15.5	1.23
595256	63	1	23.22534167	13.70138891	40	0.8738889	0	112.9474	1	1	0	0	0	0	0	0	0	0	5	21	0	0	0	0	0	0	140	138	138	140	140	11.7	10.71	0.49	4.09	0.395	137	0.147	71.2	0.185	7.363	41.8	136	23.2	98.5	1.1	40	13	0.98
595512	41	0	3.20625	1.383333	19	2.366389	0	54.40359	0	0	1	0	0	0	0	0	0	0	3	22	0	0	0	0	0	0	261	295	295	252	252	11.31	9.99	1.03	3.5	0.269	84	0.2965	0.5	0.043	7.554	22.9	253	20.6	99.3	1.4	45	14.4	1.14
595951	42	0	1.809028	0.975	18	3.006944	1	58.27428	0	0	1	0	0	0	0	0	0	0	3	12	0	0	0	0	0	0	259	328	328	227	227	6.2	5.77	0.36	3.25	0.245	75	0.207	29.2	0.082	7.445	32.7	178	22.2	98.6	3.1	50	14.7	1.16
595975	78	1	12.72917	2.949306	30	2.762778	0	60.09365	1	1	1	0	0	0	0	0	1	0	4	27	0	0	0	0	0	0	182	218	218	138	154	9.19	7.09	1.52	3.86	0.373	123	0.17	168.1	1.109	7.461	36.3	96	25.4	97.7	0.9	50	14.4	1.14
596226	74	0	9.588194	2.76875	21	1.312222	0	43.90848	0	0	1	0	0	0	0	0	1	0	3	21	0	0	0	0	0	0	272	277	277	215	215	9.98	8.36	1.38	4.58	0.4	140	0.282	8.5	0.04	7.493	29.4	161	22.3	97.9	1.1	40	14	1.1
596350	90	1	4.648611	1.709028	11	0.7205556	0	27.54559	0	0	1	0	0	0	0	0	1	0	7	27	0	0	0	0	0	0	251	284	284	217	235	5.82	5.16	0.44	2.86	0.258	90	0.179	16.26	0.683	7.592	20.3	254	19.9	99.8	1	50	14.1	1.11
596389	58	1	5.846528	1.742361	12	2.669444	0	39.82213	1	1	1	0	0	0	0	0	0	0	3	19	0	0	0	0	0	0	119	196	196	119	119	8.56	7.04	1.22	3.01	0.32	115	0.088	39.4	0.111	7.451	37.1	151	25.4	99.4	1	40	13.2	1.02
596474	43	1	7.311806	2.566667	12	2.938889	0	51.41683	0	0	0	0	0	0	0	0	1	0	6	18	0	0	0	0	0	0	153	203	203	139	144	12.54	10.41	1.37	3.4	0.301	109	0.121	5.98	0.206	7.387000084	41.3	197	24.2	99.4	5.30000031	40	14.7	1.16
597077	66	1	19.40139	13.70138891	32	4.4425	0	104.7363	0	1	1	0	0	0	0	0	1	0	4	22	0	0	0	0	0	0	192	259	259	192	192	7.91	6.52	0.77	3.7	0.355	124	0.152	18.4	0.084	7.373	42.7	199	24.2	98.2	1.7	50	12.8	0.98
597529	83	0	3.5625	1.644444	12	0.5863889	0	26.79941	0	0	0	0	0	0	0	0	1	0	2	22	0	0	0	0	0	0	294	346	346	291.5	294	8.54	6.9	1.16	3.05	0.281	100	0.288	16	0.041	7.558	21.9	233	19.8	100	1.1	45	13.6	1.06
597552	63	1	1.825694	0.9180556	16	0.8305556	0	28.40948	1	1	0	0	0	0	0	0	0	0	4	23	0	0	0	0	0	0	140	160	160	140	140	11.93	10.5	0.8	4.17	0.409	144	0.126	55	0.186	7.363	39.2	138	21.8	98.8	4.8	45	12.6	0.97
597646	63	0	16.92917	13.70138891	24	0.047916335	0	57.62604	0	0	1	0	0	0	0	0	1	0	6	19	0	0	0	0	0	0	111	135	135	109	109	7.03	5.59	1.05	2.92	0.269	92	0.107	32.86	0.108	7.449	35.2	121	24	99.6	0.7	40	12.9	0.99
597652	50	0	4.71875	1.961806	26	0.6547222	0	52.02845	0	0	0	0	0	0	0	0	1	0	4	25	0	0	0	0	0	0	136	157	178	108	108	13.38	12.39	0.78	4.21	0.371	129	0.139	1	0.061	7.494	29.2	196	22.2	98.9	1.7	40	13.1	1.01
597685	81	0	22.16319	13.70138891	36	3.942222	1	85.92093	0	0	0	0	0	0	0	0	1	0	7	34	0	0	0	0	0	0	77	113	202	77	77	6.43	5.74	0.59	2.74	0.245	85	0.08	98.5	0.786	7.528	28.7	275	23.8	99.5	1.2	50	15.2	1.21
597874	65	0	15.78681	9.833333	25	4.143611	0	85.16311	0	0	1	0	0	0	0	0	1	0	5	26	0	0	0	0	0	0	211	278	278	194	194	17.44	14.25	2.41	3.58	0.32	112	0.212	135.3	0.086	7.44	41.1	91	27.1	97.65	5.1	37.5	14.1	1.11
597965	65	1	23.22534167	13.70138891	26	3.584444	0	70.59312	1	1	1	0	0	0	0	0	1	0	5	20	0	0	0	0	0	0	137	145	145	137	137	7.26	6.04	0.74	3.68	0.363	126	0.13	2.4	1.09	7.429	32.4	171	21.1	98.6	3.2	45	13.9	1.09
598009	72	0	1.381944	0	12	0.5305556	0	23.56812	0	0	1	0	0	0	0	0	1	0	6	28	0	0	0	0	0	0	125	156	156	124	124	11.52	10.61	0.47	4.12	0.38	127	0.135	15.9	1.109	7.361	49.2	98	27.4	97.65	1.3	37.5	14.5	1.15
598055	63	1	5.650694	0.8486111	27	0.8888889	0	45.96371	1	1	1	0	0	0	0	0	1	0	4	19	0	0	0	0	0	0	189	221	221	162	164	11.02	9.66	0.97	4.21	0.385	132	0.17	18.1	0.202	7.397	40.1	159	24.2	99.2	1.4	45	13	1
598155	60	0	14.74028	9.690278	21	2.066111	0	65.47359	0	0	1	0	0	0	0	0	1	0	5	18	0	0	0	0	0	0	135	173	173	134	134	10.9	8.8	1.54	3.52	0.345	117	0.137	76.1	0.126	7.476	31.6	184	23	97.8	1	50	14.5	1.15
598299	68	1	6.448611	1.570139	14	2.3875	0	46.73925	0	0	0	0	0	0	0	0	0	0	5	16	0	0	0	0	0	0	96	128	128	91	96	8.78	7.92	0.45	2.81	0.259	92	0.064	118.6	0.935	7.373	41.3	225	23.3	99.2	3.2	50	16.6	1.35
598440	55	0	2.548611	1.525	15	2.7275	0	44.19232	0	0	0	0	0	0	0	0	0	0	4	17	0	0	0	0	0	0	88	170	170	83	88	16.66	15.41	0.7	2.92	0.284	99	0.084	7.03	1.109	7.427	29.7	206	19.2	100	4.5	40	15	1.19
598465	63	1	1.404861	0.55	12	3.171111	0	37.0611	0	0	1	1	0	0	0	0	0	0	3	20	0	0	0	0	0	0	170	224	224	170	170	7.32	5.53	1.32	2.98	0.277	95	0.143	163.7	0.404	7.359	43.1	157	23.5	98.2	1.3	50	13.5	1.05
598544	68	1	15.73889	10.23333	17	1.556389	0	58.76627	0	0	0	0	0	0	0	0	1	0	10	29	0	0	0	0	0	0	179	175	175	92	108	10.55	9.48	0.82	3.42	0.301	101	0.216	122.2	1.109	7.312	42.9	232	20.8	100	3.4	50	17.35	1.425
598708	53	1	23.22534167	13.70138891	40	3.606944	0	129.303505	0	0	0	0	0	0	0	0	1	0	10.5	28	0	0	0	0	0	0	74	115	115	70	70	18.56	16.54	0.98	2.68	0.239	79	0.087	123.2	0.542	7.424	36.4	270	23.1	99.2	1	50	14.2	1.12
598826	38	1	3.329167	1.504167	28	2.681944	0	49.59089	0	0	1	0	0	0	0	0	1	0	7	17	0	0	0	0	0	0	127	131	131	127	127	8.45	7.22	0.77	3.79	0.331	117	0.117	4.8	0.256	7.376	39.1	74	22.6	97.65	3.6	37.5	13.5	1.05
599077	78	1	8.678472	6.975	32	3.190556	1	70.66663	0	1	1	0	0	0	0	1	1	0	9	20	0	0	0	0	0	0	116	158	158	116	116	8.05	6.83	0.81	2.93	0.309	110	0.116	23.5	0.136	7.479	31.1	199	23.4	99.4	1.4	50	14.1	1.11
599468	57	0	2.774306	0.0625	9	2.906111	0	28.17882	0	0	0	0	0	0	0	0	0	0	0	12	0	0	0	0	0	0	145	190	190	145	145	6.33	4.63	1.26	3.11	0.28	95	0.109	61	0.063	7.477	29.9	190	21.5	98.4	1.3	50	15.1	1.2
599970	77	1	1.889583	0.9159722	7	2.324444	0	38.57438	0	0	1	0	0	0	0	0	0	0	4	27	0	0	0	0	0	0	133	195	195	133	133	6.36	5.16	0.86	2.74	0.25	85	0.127	18	0.081	7.384	31.7	190	18.6	99.4	0.8	40	15.5	1.24
600237	54	1	1.301389	0.2430556	16	3.476944	0	40.89313	1	1	0	0	0	0	0	0	0	0	4	16	0	0	0	0	0	0	167	212	212	166	166	11.7	10.38	0.76	3.37	0.346	119	0.142	28.1	0.275	7.363	45.7	173	25.2	99.5	0.7	40	12.3	0.93
600376	62	1	1.635417	0.8402778	13	3.145	0	44.1772	1	1	0	0	0	0	0	0	1	0	4	18	0	0	0	0	0	0	175	236	236	175	175	8.31	6.86	1.01	4.53	0.391	139	0.155	1.56	0.066	7.389999866	38.3	165	23.39999962	99.5	0.8	37.5	14.3	1.13
600586	47	0	1.388889	0.4597222	16	2.928333	0	41.26256	0	0	1	0	0	0	0	0	0	0	0	16	0	0	0	0	0	0	312.5	345	345	291.5	295.5	8.32	5.12	2.539	3.95	0.345	118	0.253	2.8	0.027	7.454	29.7	203	20.9	99.6	2.1	45	13.6	1.05
600991	54	0	19.65625	13.70138891	23	3.260833	0	116.237	0	0	1	0	0	0	0	0	1	1	9	16	0	0	0	0	0	0	195	137	163	152	152	12.2	11.22	0.7	3.79	0.331	116	0.179	9.29	0.787	7.443	27.4	136	18.4	99.9	1.6	40	14.3	1.12
601235	68	1	4.513889	1.614583	15	2.789167	0	50.18053	1	0	1	0	0	0	0	0	0	0	7	19	0	0	0	0	0	0	120	173	173	119	120	8.75	7.76	0.66	3.5	0.318	112	0.107	156.7	0.458	7.519	27.5	97	23	100	1.9	57.5	17.35	1.425
601293	58	0	15.89306	11.76667	21	3.388611	0	108.7939	0	0	0	0	0	0	0	0	1	0	6	27	0	0	0	0	0	0	142	193	193	68	68	10.64	10	0.5	3.98	0.359	124	0.134	1.68	0.559	7.418	34	127	22.6	98.2	2.9	40	14.7	1.16
601560	38	1	15.39097	10.44167	19	2.097222	0	97.13113	0	0	0	0	0	0	0	0	1	0	10	22	0	0	0	0	0	0	105	252	252	93	105	12.83	11.7	0.64	3.68	0.325	116	0.096	76.98	0.272	7.509	28.1	226	22.4	99.2	2.8	45	15.7	1.26
601911	70	0	3.475	2.384722	13	2.67	0	48.7851	0	0	1	0	0	0	0	0	0	0	5	20	0	0	0	0	0	0	198	248	248	198	198	9.2	7.06	1.57	3.71	0.343	113	0.188	68.9	0.33	7.376	42.5	135	24.2	99	2	50	14	1.1
601984	73	0	1.475	0.7395833	18	4.150833	0	48.33056	0	1	0	0	0	0	0	0	1	0	1	12	0	0	0	0	0	0	132	192	192	128	128	6.75	5.53	0.91	3.72	0.353	122	0.114	74.4	0.291	7.454	36.3	192	25.2	100	1.6	50	13.4	1.04
602757	61	0	1.734722	0.7	9	1.914722	0	28.67192	0	0	0	0	0	0	0	0	0	0	1	19	0	0	0	0	0	0	139	153	153	137	137	5.63	4.84	0.68	3.03	0.297	103	0.131	151	0.365	7.502	31.3	211	24.3	99.5	1.4	50	13.8	1.07
603337	68	1	1.281944	11.53889	12	2.275	1	40.71635	0	1	1	0	0	0	0	0	1	0	3	19	0	0	0	0	0	0	155	177	177	128	155	6.87	5.71	0.79	3.49	0.33	118	0.148	169.8	0.283	7.588	22.7	248	22	99.8	3.3	50	14.3	1.13
603498	33	1	5.415972	1.290972	23	0.7444444	0	36.92267	0	0	0	0	0	0	0	0	0	0	5	13	0	0	0	0	0	0	135	142	142	121	121	9.74	8.11	1.15	4.2	0.371	129	0.15	11.9	0.321	7.369	32.2	208	18.4	99.9	5.1	40	14.8	1.17
603868	60	1	9.747222	1.786806	18	2.629722	0	46.55401	1	1	0	0	0	0	0	0	0	0	7	20	0	0	0	0	0	0	149	195	195	149	149	8.75	7.86	0.33	3.58	0.335	117	0.136	128	0.114	7.371	37.4	140	21.2	99.4	1.2	40	15.7	1.26
604105	58	1	7.579167	1.497222	12	3.779444	0	47.8768	0	1	1	0	0	0	0	0	1	0	4	21	0	0	0	0	0	0	182	230	230	145	166	10.71	8.35	1.48	4.02	0.378	132	0.164	147.6	0.237	7.409	39.5	205	24.5	99	3.4	50	13.6	1.05
604524	61	1	5.255556	4.363889	20	3.359444	0	76.97651	0	1	1	0	0	0	0	0	1	0	4	17	0	0	0	0	0	0	139	151	151	135	139	7.55	6.19	0.92	3.86	0.35	122	0.132	1	0.408	7.465	32.2	197	22.7	99.7	1.1	45	14.6	1.14
604587	63	0	7.468056	5.492361	30	3.309722	0	85.03473	0	0	1	0	0	0	0	0	1	0	4	25	0	0	0	0	0	0	116	231	255	107	113	11.03	9.89	0.85	3.04	0.267	95	0.093	23.6	0.229	7.414	30.6	149	19.6	98.7	1.5	50	14.9	1.17
604679	40	1	9.175	3.369444	26	1.166111	0	60.00895	0	1	1	0	0	0	0	0	1	0	4	20	0	0	0	0	0	0	196	251	251	136	158	19.58	16.8	1.78	4.88	0.44	156	0.23	94.9	0.388	7.331	45.2	189	22.7	98.9	4.4	50	12.8	0.97
604697	48	1	3.6375	0.68125	17	3.406944	0	52.24935	1	1	0	0	0	0	0	0	1	0	3	17	0	0	0	0	0	0	255	275	275	248	248	12.28	8.87	2.539	4.22	0.386	132	0.213	20.93	0.058	7.377	40.90000153	179	23.3	98.8	1.8	37.5	13.4	1.03
604956	67	1	17.71111	6.148611	28	2.435278	0	80.7247	0	0	0	0	0	0	0	0	1	0	2	25	0	0	0	0	0	0	167	185	185	148	148	12.8	12.15	0.46	3.53	0.331	118	0.155	160.5	1.109	7.567	23.7	201	21.7	99.8	3.2	50	15.9	1.28
605066	57	1	19.41667	9.397917	28	5.478056	0	96.80332	1	0	1	0	0	0	0	0	1	0	8	26	0	0	0	0	0	0	133	233	233	128	128	13.09	10.88	1.52	3.38	0.305	106	0.13	190.1	0.193	7.437	39	210	25.8	99.4	4.5	50	15.5	1.24
605155	45	1	1.784722	0.7430556	15	3.844167	0	53.36553	0	0	0	0	0	0	0	0	1	0	2	12	0	0	0	0	0	0	245	235	235	177	177	16.43	10.91	2.539	4.66	0.424	149	0.242	173.2	0.577	7.353	39.8	184	21.5	99.3	3.8	45	14.7	1.15
605458	76	1	1.575	1.107639	19	3.113333	0	61.97867	1	1	1	0	0	0	0	0	0	0	6	21	0	0	0	0	0	0	137	203	203	137	137	11.08	9.73	0.83	4.29	0.399	142	0.124	176.5	0.208000004	7.391	41.6	167	24.4	99.1	1.7	45	14.1	1.09
605534	54	0	23.22534167	13.70138891	19	2.654722	0	52.81339	0	0	0	0	0	0	0	0	1	0	4	12	0	0	0	0	0	0	157	189	189	127	127	10.95	9.06	1.47	3.71	0.343	116	0.143	86.2	0.119	7.447	34.5	216	23.3	99.3	1	50	13.5	1.04
605568	55	0	3.090972	1.959028	10	2.381389	0	31.80598	0	0	1	0	0	0	0	0	0	0	3	16	0	0	0	0	0	0	184	222	222	177	184	6.92	5.58	1.09	4.79	0.418	143	0.162	69.1	0.077	7.579	22.6	204	21.5	99	1.3	45	14	1.09
605749	27	0	2.701389	1.714583	23	2.500833	0	50.4602	0	0	1	0	0	0	0	0	1	0	5	15	0	0	0	0	0	0	175	200	200	164	164	8.3	6.13	1.52	4.15	0.366	128	0.201	198.2	0.24	7.587	21.7	191	20.7	99.6	0.8	50	14.5	1.13
605915	48	0	1.069444	0.1666667	12	2.5125	0	39.23038	0	0	0	0	0	0	0	0	0	0	1	9	0	0	0	0	0	0	206	278	278	196	196	12.7	10.21	1.6	3.37	0.298	104	0.157	100	0.213	7.473	32.4	229	23.2	98.9	1.6	45	14.2	1.1
605958	69	0	12.67431	7.580556	15	3.268333	0	68.74154	0	0	1	0	0	0	0	0	1	0	5	19	0	0	0	0	0	0	162	231	231	162	162	7.54	6.51	0.75	3	0.262	90	0.15	58.5	0.426	7.491	29.6	170	22.3	99.3	1.8	50	14.6	1.15
606288	39	0	1.506944	0.4930556	15	2.317222	0	43.81641	0	0	0	0	0	0	0	0	0	0	1	10	0	0	0	0	0	0	252	264	264	181	181	12.47	9.19	2.539	3.87	0.355	118	0.238	5.28	0.038	7.341	41.5	68	21.7	98.40000153	4.4	40	14.2	1.11
606450	57	1	10.42361	5.486111	31	3.412222	0	103.8423	1	1	0	0	0	0	0	0	1	0	5	24	0	0	0	0	0	0	79	248	248	79	79	4.94	3.98	0.73	2.42	0.221	75	0.061	9.44	0.073	7.472	37.4	76.2	27	97.65	1	40	15.4	1.23
606762	53	0	1.818056	1.025	26	2.247222	0	37.80338	0	0	0	0	0	0	0	0	0	0	2	26	0	0	0	0	0	0	195	235	235	163	163	20.635	18.13699999	2.31	3.95	0.35	119	0.203	176.2	0.244	7.444	31.8	246	21.6	99.3	4.5	50	14.5	1.14
607177	55	1	1.382639	0.4097222	16	2.4225	0	37.61971	1	1	0	0	0	0	0	0	1	0	3	19	0	0	0	0	0	0	300	325	325	266	266	16.17	13.39	1.73	3.72	0.356	121	0.278	78.6	0.511	7.588	25.2	185	24.1	98.9	1.1	40	12.1	0.9
607710	50	1	2.192361	1.10625	18	2.005833	0	67.98446	0	0	0	0	0	0	0	0	0	0	5	20	0	0	0	0	0	0	131	156	156	110	118	8.94	7.39	0.95	4.35	0.377	136	0.14	118.4	0.118	7.428	36.6	262	23.8	99.4	1.4	50	13.5	1.04
607744	66	1	3.900694	2.98125	16	3.338611	0	59.08186	0	1	0	0	0	0	0	0	1	0	4	26	0	0	0	0	0	0	179	165	165	135	135	14.38	11.73	1.73	3.54	0.327	115	0.15	122.5	0.542	7.555	20.9	267	18.4	98.4	1.4	50	14.5	1.13
607933	77	0	15.66528	1.634722	22	5.715833	0	79.33085	0	0	0	0	0	0	0	0	0	0	7	24	0	0	0	0	0	0	94	149	149	94	94	6.69	5.4	0.82	3.87	0.322	110	0.107	152.8	0.121	7.513	35.8	133	28.2	97.7	1.9	50	13.5	1.04
608009	40	0	4.863889	0.8645833	23	3.988333	0	79.21455	0	0	0	0	0	0	0	0	1	0	4	17	0	0	0	0	0	0	240	351	351	230	231	16.31	15.53	0.51	3.74	0.336	114	0.202	31.2	0.125	7.482	28.9	162	21.3	99.5	2.7	40	14.3	1.12
608311	52	1	2.476389	1.681944	28	3.644722	0	84.99367	0	0	1	1	0	0	0	0	1	0	3	18	0	0	0	0	0	0	167	199	199	146	146	13.57	12.51	0.47	3.39	0.314	109	0.165	150.82	0.72	7.412	31.79999924	114	19.8	98.59999847	2.7	40	15.2	1.2
608382	37	1	4.677778	2.73125	17	4.733056	0	44.8323	0	0	1	0	0	0	0	0	1	0	4	15	0	0	0	0	0	0	191	208	208	169	169	8.19	5.62	1.94	4.39	0.379	132	0.167	12.5	0.059	7.456	34.7	274	23.8	98.9	1.2	50	14	1.09
608434	44	1	13.35069	6.541667	23	5.737778	0	94.25619	1	0	0	0	0	0	0	0	0	0	6	15	0	0	0	0	0	0	122	235	235	118	122	11.96	11.34	0.54	2.57	0.233	82	0.111	21	1.109	7.385	41.2	238	23.7	100	4.6	45	14.1	1.1
608744	65	1	1.786111	0.9423611	19	2.395278	0	68.6232	0	0	1	0	0	0	0	0	0	0	3	16	0	0	0	0	0	0	170	156	156	170	170	4.84	3.12	1.4	5.01	0.427	146	0.155	32.1	0.02	7.51	29	164	23.4	98.8	1	45	14	1.09
608785	34	1	6.813889	4.868056	18	4.316944	0	59.12965	0	0	0	0	0	0	0	0	0	0	4	20	0	0	0	0	0	0	138	220	220	138	138	12.38	10.93	0.67	4.09	0.365	127	0.121	195.3	0.176	7.46	32.7	133	23	99.1	1.8	40	14.2	1.11
608847	48	1	2.470833	0.6416667	15	5.044444	0	58.55718	0	1	1	0	0	0	0	0	1	0	4	11	0	0	0	0	0	0	198	255	255	180	184	11.62	10.41	0.84	4.67	0.419	144	0.182	97	0.038	7.349	41.7	110	22	98.2	5.30000031	45	13.1	1
609580	60	1	1.796528	0.7131944	30	3.954444	0	76.04494	1	0	1	1	0	0	0	0	1	0	3	14	0	0	0	0	0	0	214	258	258	151	188	8.5	6.95	1.39	4.72	0.425	150	0.2	102.4	0.75	7.533	24.5	163	21.1	99.1	5.30000031	50	15.5	1.23
610291	54	0	12.81111	10.37569	30	3.381944	0	81.99638	0	0	0	0	0	0	0	0	1	0	4	22	0	0	0	0	0	0	151	176	176	151	151	7.92	6.83	0.7	3.28	0.274	89	0.127	152.4	0.18	7.401	42.3	161	25.8	99.6	2	40	14.4	1.13
610385	49	0	1.69375	0.7479167	16	4.395556	0	52.88495	0	0	1	0	0	0	0	0	0	0	2	17	0	0	0	0	0	0	251	229	229	239	239	13.59	8.82	2.539	5.240000129	0.333	106	0.218	2.53	0.11	7.354000092	35.79999924	127	20.1	98.2	1	45	13.5	1.04
611126	30	1	8.349306	5.349306	16	4.856667	0	56.45798	1	0	1	0	0	0	0	0	1	0	5	14	0	0	0	0	0	0	199	167	167	193	193	10.8	8.58	1.68	3.79	0.323	111	0.21	133.7	0.292	7.354	45.1	187	24.3	99.3	2.2	50	13.2	1.01
611228	55	0	3.334028	2.472917	12	3.024722	0	51.29682	0	0	1	0	0	0	0	0	1	0	4	26	0	0	0	0	0	0	230	365	365	211	228	7.93	6.5	1.12	2.65	0.202	68	0.202	105.6	0.123	7.485	27.6	235	20.9	98.8	3	45	14.6	1.14
611790	52	0	3.117361	2.169444	14	0.9438889	0	39.04987	0	0	1	0	0	0	0	0	0	0	5	22	0	0	0	0	0	0	127	135	152	127	127	7.4	6.3	0.8	4.25	0.382	135	0.127	2.9	0.036	7.489	32.5	196	24.5	99.5	3	50	14	1.09
612405	65	1	20.71111	13.70138891	40	3.796111	0	84.59662	1	1	1	0	0	0	0	0	1	0	6	28	0	0	0	0	0	0	116	153	153	116	116	10.7	9.62	0.65	3.18	0.289	104	0.108	8.1	0.151	7.475	28.6	124	20.8	98.9	1.7	40	15.4	1.23
612632	73	1	19.51944	9.70625	35	6.295694999	0	110.869	0	1	1	0	0	0	0	0	1	0	6	31	0	0	0	0	0	0	123	153	174	72	72	6.65	5.58	0.69	3.01	0.287	98	0.099	17.56	0.457	7.364	38	167	20.2	99.2	1.2	40	14.8	1.16
615380	33	1	2.519444	1.627083	40	6.295694999	0	96.70532	1	1	0	0	0	0	0	0	0	0	6	10	0	0	0	0	0	0	269	327	236	198	198	20.23	13.45	2.539	4.58	0.417	142	0.257	25.8	0.199	7.369	40.1	141	22.2	98.3	3.6	50	13.2	1.01
615538	61	1	1.375	0.4090278	11	0.5338889	0	23.21008	0	1	0	0	0	0	0	0	0	0	1	15	0	0	0	0	0	0	219	241	241	205	205	15.39	13.67	0.98	5.240000129	0.468	163.5	0.202	4.4	0.127	7.456	32.6	172	22.9	99.5	5.30000031	50	13	0.99
615705	62	1	10.37986	9.338889	19	3.844722	0	94.5764	0	0	0	0	0	0	0	0	1	0	9	17	0	0	0	0	0	0	124	144	144	111	111	10.43	8.47	1.24	3.49	0.324	112	0.105	9.9	0.39	7.475	32.6	265	23.9	98.5	1.5	50	15.5	1.24
616566	79	1	8.093056	5.930556	14	2.413889	0	45.77893	1	1	0	0	0	0	0	0	0	0	6	21	0	0	0	0	0	0	75	90	90	61	61	7.07	6.16	0.69	3.36	0.32	110	0.092	20.7	0.085	7.403	31.79999924	126	20.5	97.65	1.1	50	14.5	1.13
617411	74	0	7.926389	5.079861	16	2.5025	0	121.1859	0	0	0	0	0	0	0	0	1	0	6	25	0	0	0	0	0	0	154	180	180	123	123	8.43	7.35	0.82	3.87	0.374	126	0.173	1	0.054	7.421	34.8	93	22.2	98.2	4.9	37.5	14.5	1.13
617498	71	0	22.45208	13.70138891	25	3.684167	0	100.3887	0	0	1	0	0	0	0	0	0	0	5	30	0	0	0	0	0	0	150	228	248	150	150	11.02	9.11	1.43	3.64	0.322	111	0.147	174.4	0.4	7.523	25.6	224	21.4	99.1	2.8	50	13.7	1.06
617507	52	0	1.173611	0.2430556	18	2.877222	0	51.5562	0	0	0	0	0	0	0	0	0	0	1	12	0	0	0	0	0	0	198	213	213	192	192	9.57	7.93	1	3.88	0.337	116	0.189	2.89	0.069	7.320000172	51.95	189	28.29999924	100	2.3	50	13.7	1.06
9431782	67	0	22.68888889	13.70138891	40	3.66888889	0	127.55234	0	0	0	0	0	0	0	0	1	0	1	25	0	0	0	0	0	0	50	84	84	37	50	3.400000095	2.654999971	0.686999977	2.839999914	0.266000003	90	0.045000002	0.860000014	0.296000004	7.447000027	31	242	21.10000038	100	1.899999976	50	15.5	1.220000029
9446417	61	0	1.547916667	0.922916667	15	5.088611112	0	43.90884	0	0	1	0	0	0	0	0	1	0	1	33	0	0	0	0	0	0	210	254	254	163	163	12.25	10.26500034	1.297999978	3.829999924	0.326999992	111	0.193000004	24.70000076	0.111	7.389999866	38.70000076	108	22.89999962	98.5	2.400000095	55	13.89999962	1.059999943
9473131	68	0	4.594444444	2.791666667	27	6.075833333	0	61.14769	0	1	0	0	0	0	0	0	1	0	5	29	0	0	0	0	0	0	116	147	181	87	96	8.81000042	7.065999985	1.34800005	3.660000086	0.344999999	116	0.118000001	14.52000046	0.349999994	7.34499979	28.89999962	126	16.1	99.40000153	2.799999952	50	14.60000038	1.129999995
9621525	69	0	1.73125	0.085416667	23	5.124722222	0	49.87322	0	1	0	0	0	0	0	0	0	0	1	26	0	0	0	0	0	0	132	149	157	105	116	9.550000191	8.461000443	0.620999992	3.430000067	0.31400001	100	0.140000001	57.65999985	0.226	7.427999973	32.90000153	189	21.70000076	99	1	50	14.3	1.09
[truncated: 56 more columns]
